# Supplementary material for: Oxidative Stress–Related Genome‐Wide Mendelian Randomization Identifies Causal Genes for Coronary Artery Disease
Source: Cardiovasc Ther. 2026 Mar 24;2026:4594769. doi: 10.1155/cdr/4594769 (PMC13140796; doi:10.1155/cdr/4594769)
Supplement: Supplementary file 1 — Supporting Information 1 Table S1: Basic characteristics of the study populations. [file CDR-2026-4594769-s001.xlsx]

## Sheet: Sheet1
Supplemental Table 1. Basic characteristics of the study populations
Trait	Disease	GWAS ID	Sample size（case/control）	SNPs
Coronary artery disease	Coronary artery disease	GCST003116	60,801/23,504	9455778
Major coronary heart disease event	Coronary artery disease	finngen_R10_I9_CHD	46959/365222	19217427
Major coronary heart disease event	Coronary artery disease	ukb-d-I9_CHD	10,157/ 351,037	13282823
