# Supplementary material for: Oxidative Stress–Related Genome‐Wide Mendelian Randomization Identifies Causal Genes for Coronary Artery Disease
Source: Cardiovasc Ther. 2026 Mar 24;2026:4594769. doi: 10.1155/cdr/4594769 (PMC13140796; doi:10.1155/cdr/4594769)
Supplement: Supplementary file 2 — Supporting Information 2 Table S2: Potential causal effects of OS‐related gene methylation on CAD. [file CDR-2026-4594769-s002.xlsx]

## Sheet: Sheet1
Supplemental Table 2. Potential causal effects of OS-related gene methylation on CAD
probeID	ProbeChr	Gene	Probe_bp	topSNP	topSNP_chr	topSNP_bp	A1	A2	Freq	b_GWAS	se_GWAS	p_GWAS	b_eQTL	se_eQTL	p_eQTL	b_SMR	se_SMR	p_SMR	p_HEIDI	nsnp_HEIDI	SYMBOL	fdr_SMR	OR_SMR	CI_SMR
cg19186356	12	NA	112204327	rs10744773	12	112086810	A	C	0.16998	-0.044679	0.0116264	0.0001216	-0.325756	0.0418867	7.42113e-15	0.137155	0.0398099	0.000570555	0.069396	20	ALDH2	0.0473572	1.147	1.061 - 1.24
cg00673290	2	NA	21266727	rs1367117	2	21263900	A	G	0.298211	0.041139	0.0106347	0.0001096	0.505678	0.0329626	4.0703e-53	0.0813541	0.0216889	0.000176158	0.132585	20	APOB	0.0268691	1.085	1.04 - 1.132
cg03350299	2	NA	21266960	rs515135	2	21286057	T	C	0.203777	-0.067499	0.0121924	3.09e-08	-0.667986	0.0420077	6.18598e-57	0.101049	0.019327	1.7103e-07	0.174045	20	APOB	0.000111375	1.106	1.065 - 1.149
cg05337441	2	NA	21266568	rs515135	2	21286057	T	C	0.203777	-0.067499	0.0121924	3.09e-08	-0.645978	0.0423698	1.74535e-52	0.104491	0.0200801	1.95351e-07	0.465956	20	APOB	0.000111375	1.11	1.067 - 1.155
cg16306978	2	NA	21266953	rs515135	2	21286057	T	C	0.203777	-0.067499	0.0121924	3.09e-08	-0.763894	0.0411598	6.86472e-77	0.0883617	0.0166558	1.12577e-07	0.0988335	20	APOB	0.000111375	1.092	1.057 - 1.129
cg16723488	2	NA	21266947	rs515135	2	21286057	T	C	0.203777	-0.067499	0.0121924	3.09e-08	-0.654991	0.0421109	1.49588e-54	0.103053	0.0197586	1.83199e-07	0.254987	20	APOB	0.000111375	1.109	1.066 - 1.152
cg24309555	2	NA	21266956	rs515135	2	21286057	T	C	0.203777	-0.067499	0.0121924	3.09e-08	-0.685218	0.0419086	4.33051e-60	0.0985074	0.0187858	1.57373e-07	0.126958	20	APOB	0.000111375	1.104	1.064 - 1.145
cg25035485	2	NA	21266500	rs515135	2	21286057	T	C	0.203777	-0.067499	0.0121924	3.09e-08	-0.708526	0.0416557	7.03171e-65	0.0952668	0.0180967	1.40706e-07	0.40836	20	APOB	0.000111375	1.1	1.062 - 1.14
cg06750524	19	NA	45409955	rs769449	19	45410002	A	G	0.12326	0.089569	0.0165408	6.13e-08	0.374295	0.0483123	9.37829e-15	0.2393	0.0539164	9.06457e-06	0.0785029	20	APOE	0.00413435	1.27	1.143 - 1.412
cg13424422	13	NA	110838288	rs2131938	13	110837515	T	C	0.354871	0.042798	0.0096288	8.8e-06	-0.374787	0.0330292	7.6623e-30	-0.114193	0.0275921	3.49418e-05	0.430636	20	COL4A1	0.00724406	0.892	0.845 - 0.942
cg26734620	12	NA	56694298	rs11575234	12	56744276	G	C	0.0685885	-0.076849	0.0199126	0.0001137	0.917634	0.0600262	9.30236e-53	-0.0837469	0.0223808	0.000182623	0.285459	20	CS	0.0268691	0.92	0.88 - 0.961
cg09201719	10	NA	104596890	rs12241517	10	104621068	G	A	0.349901	-0.041082	0.0095842	1.82e-05	0.192544	0.0332572	7.05773e-09	-0.213364	0.0619345	0.000571069	0.410645	20	CYP17A1	0.0473572	0.808	0.716 - 0.912
cg13656062	19	NA	16008723	rs8102149	19	15979701	T	G	0.360835	0.045663	0.0097417	2.77e-06	-0.37195	0.0334779	1.11756e-28	-0.122766	0.0284264	1.56915e-05	0.0651205	20	CYP4F2	0.00511207	0.884	0.837 - 0.935
cg24011261	3	NA	49396226	rs111903592	3	49427319	C	G	0.335984	-0.04439	0.0104674	2.23e-05	-0.242777	0.0351205	4.75546e-12	0.182842	0.050582	0.000300611	0.0736179	20	GPX1	0.0351561	1.201	1.087 - 1.326
cg17554194	6	NA	31324972	rs9266242	6	31325620	T	C	0.270378	-0.04323	0.0122456	0.0004152	-0.584951	0.0298663	2.04925e-85	0.0739037	0.0212718	0.000512262	0.119845	20	HLA-B	0.0449313	1.077	1.033 - 1.123
cg27139419	15	NA	99212404	rs12899774	15	99219905	C	T	0.122266	0.055959	0.013912	5.76e-05	0.537512	0.0522102	7.41066e-25	0.104107	0.0277875	0.000179282	0.651641	20	IGF1R	0.0268691	1.11	1.051 - 1.172
cg15001016	5	NA	55860904	rs3843467	5	55856375	T	G	0.191849	0.043511	0.0118904	0.0002529	-1.35265	0.0298232	0	-0.0321673	0.00881902	0.000264818	0.305686	20	MAP3K1	0.0326442	0.968	0.952 - 0.985
cg13175981	1	NA	150552382	rs11204679	1	150583670	G	C	0.475149	-0.034397	0.0093192	0.0002234	-0.430974	0.0305391	3.19569e-45	0.0798123	0.022351	0.000355801	0.282594	20	MCL1	0.0377397	1.083	1.037 - 1.132
cg19475224	7	NA	150689889	rs3918226	7	150690176	T	C	0.0984095	0.133315	0.0221275	1.69e-09	-0.358669	0.0613321	4.9758e-09	-0.371694	0.088577	2.7133e-05	0.0879962	3	NOS3	0.00624392	0.69	0.58 - 0.82
cg02459519	17	NA	62401855	rs2070784	17	62406694	A	T	0.436382	-0.038057	0.0092736	4.06e-05	0.21746	0.0313902	4.27909e-12	-0.175007	0.0495659	0.000414316	0.60004	20	PECAM1	0.0410803	0.839	0.762 - 0.925
cg02867102	17	NA	62398693	rs9897901	17	62402726	C	T	0.43837	-0.038082	0.0093398	4.55e-05	0.384575	0.0324167	1.83198e-32	-0.0990235	0.0256804	0.000115257	0.155898	20	PECAM1	0.0194699	0.906	0.861 - 0.952
cg06872548	17	NA	78716983	rs35434628	17	78714760	T	C	0.107356	-0.05912	0.0168786	0.0004606	1.11581	0.0480706	3.45769e-119	-0.0529841	0.0152981	0.000533297	0.0755923	20	RPTOR	0.0458937	0.948	0.92 - 0.977
cg09592546	17	NA	78652902	rs35542453	17	78687242	G	T	0.0994036	-0.062939	0.017312	0.0002774	-1.97443	0.0316508	0	0.0318771	0.00878299	0.000284067	0.450038	20	RPTOR	0.0340956	1.032	1.015 - 1.05
cg12411068	19	NA	11072235	rs35140030	19	11061315	A	G	0.263419	-0.057097	0.0104717	4.97e-08	-0.23966	0.0359381	2.5811e-11	0.238242	0.0564401	2.43058e-05	0.137431	20	SMARCA4	0.00624392	1.269	1.136 - 1.417
cg01538166	17	NA	17743987	rs8066560	17	17728043	A	G	0.407555	0.038667	0.0098145	8.16e-05	0.351227	0.0335304	1.1266e-25	0.110091	0.0298546	0.000226399	0.437395	20	SREBF1	0.029503	1.116	1.053 - 1.184
cg03845363	17	NA	17753516	rs8066560	17	17728043	A	G	0.407555	0.038667	0.0098145	8.16e-05	0.287916	0.0335955	1.03409e-17	0.134299	0.0375175	0.000344062	0.891023	20	SREBF1	0.0377397	1.144	1.063 - 1.231
cg08129017	17	NA	17728660	rs9902941	17	17733760	C	T	0.411531	0.038627	0.0098026	8.13e-05	0.360268	0.0341098	4.47044e-26	0.107217	0.0290411	0.000222572	0.709082	20	SREBF1	0.029503	1.113	1.052 - 1.178
cg08455676	17	NA	17743186	rs11652144	17	17733934	C	T	0.418489	0.037439	0.0099264	0.0001622	0.324738	0.0331505	1.17296e-22	0.11529	0.0327549	0.000431909	0.436025	20	SREBF1	0.0419136	1.122	1.052 - 1.197
cg09796270	17	NA	17721594	rs4925115	17	17721457	A	G	0.421471	0.039053	0.0099177	8.23e-05	0.230704	0.0331554	3.44473e-12	0.169277	0.049395	0.000610256	0.296564	20	SREBF1	0.0484851	1.184	1.075 - 1.305
cg15030378	17	NA	17726965	rs12938501	17	17737258	A	C	0.411531	0.037559	0.0101676	0.0002208	-0.476248	0.0322043	1.74293e-49	-0.0788644	0.0220054	0.000338539	0.289077	20	SREBF1	0.0377397	0.924	0.885 - 0.965
cg16460860	17	NA	17744282	rs11656665	17	17724789	G	A	0.425447	0.037958	0.0099927	0.0001455	0.29939	0.0329753	1.09345e-19	0.126784	0.0361803	0.000457914	0.479583	20	SREBF1	0.042843	1.135	1.057 - 1.219
cg26588076	17	NA	17741631	rs11656665	17	17724789	G	A	0.425447	0.037958	0.0099927	0.0001455	0.30102	0.0332416	1.35941e-19	0.126098	0.0359985	0.000460274	0.676841	20	SREBF1	0.042843	1.134	1.057 - 1.217
cg03545077	2	NA	1498138	rs3755554	2	1499194	C	T	0.459245	0.03422	0.0093246	0.0002427	0.312985	0.0328783	1.74013e-21	0.109334	0.0319297	0.000616561	0.868482	20	TPO	0.0484851	1.116	1.048 - 1.188
cg18019372	2	NA	1498065	rs12478431	2	1498151	C	T	0.459245	0.032678	0.0092812	0.0004301	-0.502934	0.0328565	6.86906e-53	-0.0649747	0.018936	0.000600742	0.918488	20	TPO	0.0484851	0.937	0.903 - 0.973
cg26562921	16	NA	84760429	rs56404731	16	84792022	G	A	0.413519	0.041116	0.0106021	0.0001053	0.287285	0.0334717	9.24767e-18	0.143119	0.0404967	0.000409186	0.265315	20	USP10	0.0410803	1.154	1.066 - 1.249
