# Supplementary material for: Oxidative Stress–Related Genome‐Wide Mendelian Randomization Identifies Causal Genes for Coronary Artery Disease
Source: Cardiovasc Ther. 2026 Mar 24;2026:4594769. doi: 10.1155/cdr/4594769 (PMC13140796; doi:10.1155/cdr/4594769)
Supplement: Supplementary file 3 — Supporting Information 3 Table S3: Potential causal effects of OS‐related gene methylation on CAD in the UK Biobank. [file CDR-2026-4594769-s012.xlsx]

## Sheet: Sheet1
Supplemental Table 3. Potential causal effects of OS-related gene methylation on CAD in the UK Biobank
probeID	ProbeChr	Gene	Probe_bp	topSNP	topSNP_chr	topSNP_bp	A1	A2	Freq	b_GWAS	se_GWAS	p_GWAS	b_eQTL	se_eQTL	p_eQTL	b_SMR	se_SMR	p_SMR	p_HEIDI	nsnp_HEIDI	SYMBOL	fdr_SMR	OR_SMR	CI_SMR
cg04674755	7	NA	44643793	rs740094	7	44669698	A	G	0.445328	0.00182247	0.000388647	2.74277e-06	-0.522813	0.0318569	1.58851e-60	-0.0034859	0.000773128	6.51894e-06	0.251447	20	OGDH	0.0148762	0.997	0.995 - 0.998
