# Supplementary material for: Oxidative Stress–Related Genome‐Wide Mendelian Randomization Identifies Causal Genes for Coronary Artery Disease
Source: Cardiovasc Ther. 2026 Mar 24;2026:4594769. doi: 10.1155/cdr/4594769 (PMC13140796; doi:10.1155/cdr/4594769)
Supplement: Supplementary file 4 — Supporting Information 4 Table S4: Potential causal effects of OS‐related gene methylation on CAD in FinnGen. [file CDR-2026-4594769-s003.xlsx]

## Sheet: Sheet1
Supplemental Table 4. Potential causal effects of OS-related gene methylation on CAD in FinnGen
probeID	ProbeChr	Gene	Probe_bp	topSNP	topSNP_chr	topSNP_bp	A1	A2	Freq	b_GWAS	se_GWAS	p_GWAS	b_eQTL	se_eQTL	p_eQTL	b_SMR	se_SMR	p_SMR	p_HEIDI	nsnp_HEIDI	SYMBOL	fdr_SMR	OR_SMR	CI_SMR
cg00095930	12	NA	109569116	rs16939972	12	109568797	T	C	0.311133	-0.0264595	0.0080879	0.00106982	0.808406	0.0308927	6.12027e-151	-0.0327304	0.0100826	0.00116948	0.23773	20	ACACB	0.0441046	0.968	0.949 - 0.987
cg08866695	12	NA	109596187	rs34273	12	109601760	A	G	0.296223	-0.0337124	0.0083792	5.7376e-05	-0.398479	0.0346996	1.59358e-30	0.0846026	0.0222812	0.00014643	0.340405	20	ACACB	0.0107649	1.088	1.042 - 1.137
cg20025086	12	NA	109569130	rs16939972	12	109568797	T	C	0.311133	-0.0264595	0.0080879	0.00106982	0.623975	0.0330011	9.85401e-80	-0.0424047	0.0131545	0.00126592	0.204033	20	ACACB	0.0454337	0.958	0.934 - 0.984
cg26872224	12	NA	109569180	rs16939972	12	109568797	T	C	0.311133	-0.0264595	0.0080879	0.00106982	0.659106	0.0324267	7.57118e-92	-0.0401445	0.0124289	0.00123823	0.15381	20	ACACB	0.0450949	0.961	0.938 - 0.984
cg19186356	12	NA	112204327	rs10744773	12	112086810	A	C	0.16998	-0.0456224	0.0102878	9.22423e-06	-0.325756	0.0418867	7.42113e-15	0.140051	0.0363548	0.000116997	0.175657	19	ALDH2	0.00903854	1.15	1.071 - 1.235
cg11578064	12	NA	112074044	rs7484754	12	112047296	A	T	0.16998	-0.0463833	0.0102926	6.59219e-06	0.283597	0.0422405	1.89541e-11	-0.163554	0.0437107	0.000182758	0.427642	20	ATXN2	0.012433	0.849	0.779 - 0.925
cg26361533	12	NA	2445561	rs3819530	12	2436797	A	G	0.406561	-0.0282023	0.00781993	0.000310392	-0.249132	0.0329652	4.11162e-14	0.113202	0.0347796	0.00113454	0.282454	20	CACNA1C	0.0438239	1.12	1.046 - 1.199
cg03032677	6	NA	36648794	rs3176336	6	36648816	T	A	0.39165	-0.0354073	0.00806972	1.14567e-05	0.68551	0.0315369	9.21114e-105	-0.051651	0.0120093	1.70085e-05	0.319057	20	CDKN1A	0.00228865	0.95	0.928 - 0.972
cg03714916	6	NA	36645886	rs2395655	6	36645696	G	A	0.379722	-0.0368853	0.00814641	5.96005e-06	-0.294896	0.0329585	3.63664e-19	0.125079	0.0309603	5.34567e-05	0.43138	20	CDKN1A	0.00468568	1.133	1.067 - 1.204
cg11920449	6	NA	36645608	rs2395655	6	36645696	G	A	0.379722	-0.0368853	0.00814641	5.96005e-06	-0.947178	0.0280628	9.96571e-250	0.0389423	0.00867776	7.20303e-06	0.455587	20	CDKN1A	0.00142501	1.04	1.022 - 1.058
cg24425727	6	NA	36645648	rs2395655	6	36645696	G	A	0.379722	-0.0368853	0.00814641	5.96005e-06	-0.921574	0.0286891	2.12083e-226	0.0400242	0.00892705	7.34359e-06	0.449717	20	CDKN1A	0.00142501	1.041	1.023 - 1.059
cg02247160	3	NA	41243829	rs9814976	3	41215796	T	C	0.441352	0.0315527	0.00782945	5.57763e-05	-0.294978	0.0316752	1.24744e-20	-0.106966	0.0289212	0.000216842	0.363005	20	CTNNB1	0.0143241	0.899	0.849 - 0.951
cg01991234	19	NA	16013809	rs4646499	19	16003695	T	C	0.167992	0.0395966	0.0106181	0.00019211	-0.749801	0.0375183	7.44481e-89	-0.0528095	0.0144057	0.000246484	0.274265	20	CYP4F2	0.0156038	0.949	0.922 - 0.976
cg11261908	6	NA	31697955	rs9267658	6	31845985	T	C	0.104374	-0.0567247	0.0114345	7.0194e-07	0.248308	0.0431906	8.97108e-09	-0.228445	0.0608235	0.000172742	0.435656	20	DDAH2	0.0122247	0.796	0.706 - 0.897
cg10692870	2	NA	216300268	rs1250232	2	216306635	C	T	0.23161	0.0447688	0.00960552	3.15072e-06	-0.277785	0.0371757	7.88583e-14	-0.161164	0.0407542	7.66853e-05	0.0739713	19	FN1	0.00613213	0.851	0.786 - 0.922
cg21314106	2	NA	216300292	rs1837121	2	216292331	G	A	0.232604	0.0473777	0.00969686	1.02967e-06	-0.271518	0.0362216	6.57911e-14	-0.174492	0.0426301	4.25516e-05	0.105627	16	FN1	0.00409849	0.84	0.773 - 0.913
cg04162276	16	NA	72089326	rs2288002	16	72057282	A	G	0.422465	-0.029271	0.00789939	0.000210994	-0.223984	0.0314523	1.06857e-12	0.130684	0.0397563	0.0010122	0.412672	20	HP	0.0404702	1.14	1.054 - 1.232
cg23815491	16	NA	72088622	rs8062041	16	72088964	T	C	0.358847	0.032084	0.0080734	7.06627e-05	1.13959	0.0233106	0	0.0281541	0.00710787	7.46451e-05	0.21478	20	HP	0.00613213	1.029	1.014 - 1.043
cg04303330	5	NA	131992430	rs2244012	5	131901225	G	A	0.197813	-0.0387819	0.00895089	1.47262e-05	-0.43885	0.0406941	4.09122e-27	0.0883717	0.0219809	5.81016e-05	0.0594543	20	IL13	0.00499674	1.092	1.046 - 1.14
cg11797159	5	NA	131991491	rs7700346	5	131983426	A	G	0.182903	-0.0384425	0.00905712	2.19124e-05	0.645966	0.0413458	5.03805e-55	-0.0595117	0.0145293	4.20371e-05	0.155039	20	IL13	0.00409849	0.942	0.916 - 0.969
cg13566430	5	NA	131992455	rs17622991	5	131932753	A	G	0.203777	-0.032792	0.00875378	0.000179647	-0.492029	0.0400184	9.62701e-35	0.0666465	0.0185986	0.000339141	0.184108	20	IL13	0.0184152	1.069	1.031 - 1.109
cg16097655	5	NA	131991765	rs67006560	5	131991656	T	C	0.182903	-0.0374235	0.00907928	3.75829e-05	0.603297	0.0425698	1.36702e-45	-0.0620317	0.0156731	7.5626e-05	0.205927	20	IL13	0.00613213	0.94	0.911 - 0.969
cg23378989	5	NA	131991993	rs7700346	5	131983426	A	G	0.182903	-0.0384425	0.00905712	2.19124e-05	0.259859	0.0409124	2.13086e-10	-0.147936	0.0419199	0.000417106	0.443849	19	IL13	0.0218525	0.862	0.794 - 0.936
cg20665259	7	NA	150659402	rs3807376	7	150658199	C	T	0.21173	-0.0363597	0.00859006	2.30839e-05	-0.235263	0.0394877	2.55519e-09	0.154549	0.0447891	0.000559351	0.501139	20	KCNH2	0.0268371	1.167	1.069 - 1.274
cg09621572	6	NA	31539973	rs1041981	6	31540784	A	C	0.306163	0.044065	0.00829889	1.09777e-07	-0.384563	0.0328422	1.14054e-31	-0.114584	0.0236951	1.32617e-06	0.168941	20	LTA	0.000503722	0.892	0.851 - 0.934
cg13815684	6	NA	31540440	rs2239704	6	31540141	A	C	0.407555	-0.0464841	0.00817192	1.28336e-08	0.196768	0.0332407	3.22933e-09	-0.236238	0.0575977	4.1044e-05	0.34782	20	LTA	0.00409849	0.79	0.705 - 0.884
cg14437551	6	NA	31539986	rs1041981	6	31540784	A	C	0.306163	0.044065	0.00829889	1.09777e-07	-0.377476	0.0329018	1.8072e-30	-0.116736	0.0242256	1.44499e-06	0.0521437	20	LTA	0.000506636	0.89	0.849 - 0.933
cg14597739	6	NA	31539998	rs1041981	6	31540784	A	C	0.306163	0.044065	0.00829889	1.09777e-07	-0.206203	0.0330926	4.6321e-10	-0.213697	0.0528766	5.31246e-05	0.694299	20	LTA	0.00468568	0.808	0.728 - 0.896
cg21999229	6	NA	31540014	rs1041981	6	31540784	A	C	0.306163	0.044065	0.00829889	1.09777e-07	-0.321437	0.0330987	2.69406e-22	-0.137088	0.0294251	3.17959e-06	0.205897	20	LTA	0.000805143	0.872	0.823 - 0.924
cg22318806	6	NA	31540411	rs1041981	6	31540784	A	C	0.306163	0.044065	0.00829889	1.09777e-07	-0.240435	0.033349	5.60914e-13	-0.183272	0.0428667	1.90804e-05	0.268161	20	LTA	0.00228865	0.833	0.765 - 0.906
cg21333589	4	NA	87468622	rs7661844	4	87468625	C	T	0.463221	-0.0281739	0.00781458	0.000311788	-0.475703	0.0311852	1.54524e-52	0.0592259	0.01688	0.000450415	0.405351	20	MAPK10	0.0230673	1.061	1.026 - 1.097
cg13175981	1	NA	150552382	rs11204679	1	150583670	G	C	0.475149	-0.0301345	0.00784609	0.000122679	-0.430974	0.0305391	3.19569e-45	0.0699219	0.0188677	0.000210634	0.357071	20	MCL1	0.0141187	1.072	1.033 - 1.113
cg00054409	6	NA	31347802	rs113000567	6	31341286	A	C	0.0576541	-0.079193	0.0181322	1.25661e-05	-1.59304	0.0688992	2.83012e-118	0.049712	0.0115835	1.7736e-05	0.0545991	20	MICA	0.00228865	1.051	1.027 - 1.075
cg12570429	17	NA	56345839	rs2526378	17	56404349	G	A	0.471173	0.0320343	0.00784136	4.402e-05	-0.210948	0.0323962	7.44009e-11	-0.151859	0.0438823	0.000538986	0.411711	20	MPO	0.0264161	0.859	0.788 - 0.936
cg05228408	1	NA	11865352	rs2050265	1	11879699	G	A	0.141153	-0.0467319	0.0111012	2.55794e-05	0.565695	0.0433586	6.61924e-39	-0.0826097	0.0206202	6.16898e-05	0.39685	20	MTHFR	0.00520708	0.921	0.884 - 0.959
cg09390974	4	NA	103423492	rs980455	4	103418957	C	T	0.403579	0.029034	0.00785899	0.00022043	0.692711	0.0297932	1.40233e-119	0.0419136	0.0114876	0.000263677	0.478714	20	NFKB1	0.0159098	1.043	1.02 - 1.067
cg15409712	4	NA	103426288	rs3774933	4	103426339	C	T	0.404573	0.0290704	0.00786034	0.000216995	0.607283	0.0318635	5.54313e-81	0.0478696	0.0131849	0.00028272	0.478472	20	NFKB1	0.0163118	1.049	1.022 - 1.076
cg19475224	7	NA	150689889	rs3918226	7	150690176	T	C	0.0984095	0.100303	0.0150742	2.85365e-11	-0.358669	0.0613321	4.9758e-09	-0.279654	0.0636646	1.11997e-05	0.570616	3	NOS3	0.00175833	0.756	0.667 - 0.857
cg19981409	11	NA	89225042	rs2917530	11	89254569	T	A	0.457256	-0.025938	0.00788175	0.000998711	0.422722	0.0326936	3.05581e-38	-0.0613595	0.0192397	0.0014266	0.0968157	20	NOX4	0.0496369	0.94	0.906 - 0.977
cg13620631	9	NA	87489528	rs10780690	9	87478172	T	G	0.508946	0.025828	0.00780509	0.000935901	0.45965	0.0310597	1.48834e-49	0.0561906	0.0173998	0.00124062	0.433279	20	NTRK2	0.0450949	1.058	1.022 - 1.094
cg02459519	17	NA	62401855	rs2070784	17	62406694	A	T	0.436382	-0.0389451	0.00780051	5.95607e-07	0.21746	0.0313902	4.27909e-12	-0.179091	0.0442158	5.1134e-05	0.76621	20	PECAM1	0.00466137	0.836	0.767 - 0.912
cg21564728	17	NA	62398573	rs7214643	17	62398530	T	C	0.2833	-0.0317979	0.00811825	8.97202e-05	0.189975	0.0333337	1.20375e-08	-0.167379	0.0518523	0.00124659	0.329269	20	PECAM1	0.0450949	0.846	0.764 - 0.936
cg04004590	10	NA	52750296	rs2186146	10	53679200	G	C	0.254473	0.0321132	0.00911855	0.000428716	0.474824	0.0371581	2.16319e-37	0.0676319	0.0199201	0.000685877	0.907488	20	PRKG1	0.0304493	1.07	1.029 - 1.113
cg05867154	10	NA	52835002	rs2154281	10	53677635	G	A	0.271372	0.0317717	0.00910762	0.00048578	0.633152	0.0353168	7.15721e-72	0.0501802	0.0146544	0.000616498	0.868483	20	PRKG1	0.0290912	1.051	1.022 - 1.082
cg11175150	10	NA	52752476	rs2186146	10	53679200	G	C	0.254473	0.0321132	0.00911855	0.000428716	-0.641716	0.0358177	8.82395e-72	-0.0500427	0.0144816	0.000549037	0.76699	20	PRKG1	0.0266224	0.951	0.925 - 0.979
cg11229663	10	NA	52843235	rs2186146	10	53679200	G	C	0.254473	0.0321132	0.00911855	0.000428716	0.874348	0.0327207	2.64467e-157	0.0367281	0.0105191	0.000480225	0.873345	20	PRKG1	0.023792	1.037	1.016 - 1.059
cg11964006	10	NA	53852689	rs2186146	10	53679200	G	C	0.254473	0.0321132	0.00911855	0.000428716	-0.372801	0.0371542	1.08186e-23	-0.0861403	0.0259224	0.000890532	0.544422	20	PRKG1	0.036568	0.917	0.872 - 0.965
cg13792641	10	NA	53817201	rs2186146	10	53679200	G	C	0.254473	0.0321132	0.00911855	0.000428716	-0.476036	0.0373895	3.93555e-37	-0.0674596	0.0198745	0.000688083	0.859049	20	PRKG1	0.0304493	0.935	0.899 - 0.972
cg17079497	10	NA	53655621	rs2186146	10	53679200	G	C	0.254473	0.0321132	0.00911855	0.000428716	-0.309524	0.0373414	1.14187e-16	-0.10375	0.0320086	0.00118976	0.896282	20	PRKG1	0.0441046	0.901	0.847 - 0.96
cg19219423	10	NA	52761022	rs2186146	10	53679200	G	C	0.254473	0.0321132	0.00911855	0.000428716	-0.453275	0.0373907	8.01041e-34	-0.070847	0.0209487	0.000719798	0.38453	20	PRKG1	0.0309513	0.932	0.894 - 0.971
cg22611504	10	NA	52750754	rs6480581	10	53672743	C	T	0.277336	0.0314058	0.00918175	0.000625158	0.419594	0.0363783	8.87134e-31	0.074848	0.0228244	0.00104064	0.942587	20	PRKG1	0.0412454	1.078	1.031 - 1.127
cg23828595	10	NA	52833610	rs2186146	10	53679200	G	C	0.254473	0.0321132	0.00911855	0.000428716	0.305879	0.0369092	1.15824e-16	0.104987	0.0323911	0.00119019	0.705853	20	PRKG1	0.0441046	1.111	1.042 - 1.183
cg26332926	10	NA	52835078	rs2186146	10	53679200	G	C	0.254473	0.0321132	0.00911855	0.000428716	0.902134	0.0324105	1.65253e-170	0.0355969	0.0101883	0.000476038	0.941467	20	PRKG1	0.023792	1.036	1.016 - 1.057
cg09856107	3	NA	12701776	rs1982997	3	12639270	T	C	0.208748	0.0362111	0.0103194	0.000449759	0.306143	0.0399928	1.93373e-14	0.118281	0.0370805	0.00142343	0.146444	20	RAF1	0.0496369	1.126	1.047 - 1.21
cg13443592	10	NA	43429755	rs74135423	10	43429610	C	T	0.0894632	-0.0475129	0.0133913	0.000388097	-1.11356	0.0544206	4.68401e-93	0.0426675	0.0122051	0.000472505	0.191208	20	RET	0.023792	1.044	1.019 - 1.069
cg09882144	12	NA	125339904	rs4765181	12	125339228	A	C	0.37674	-0.0359166	0.0081069	9.40719e-06	-0.236807	0.0337607	2.31141e-12	0.15167	0.0404912	0.000179849	0.220701	20	SCARB1	0.0124205	1.164	1.075 - 1.26
cg19101566	6	NA	46623767	rs1051931	6	46672943	A	G	0.243539	-0.0318828	0.00915134	0.000494072	-0.603131	0.0408762	2.85355e-49	0.0528621	0.0155903	0.000697115	0.261565	20	SLC25A27	0.0305524	1.054	1.023 - 1.087
cg24032190	15	NA	67442893	rs17293632	15	67442596	T	C	0.214712	-0.0463999	0.00890266	1.86905e-07	0.459478	0.0385254	8.59846e-33	-0.100984	0.0211449	1.78982e-06	0.377263	19	SMAD3	0.000582716	0.904	0.867 - 0.942
cg24961286	15	NA	67361773	rs7162912	15	67361308	T	G	0.340954	-0.0258739	0.00808529	0.00137366	-1.31348	0.0177059	0	0.0196988	0.00616136	0.00138794	0.40322	20	SMAD3	0.0490407	1.02	1.008 - 1.032
cg06498272	19	NA	1192499	rs8106285	19	1213123	G	A	0.477137	-0.0268834	0.00779951	0.000567257	0.315553	0.0325466	3.15304e-22	-0.0851945	0.0262324	0.0011635	0.0582805	20	STK11	0.0441046	0.918	0.872 - 0.967
cg16601904	19	NA	1218482	rs3764640	19	1207238	T	G	0.219682	-0.0303588	0.00873928	0.000513074	0.423442	0.0390198	1.9516e-27	-0.0716954	0.0216703	0.000938119	0.0652599	13	STK11	0.0378402	0.931	0.892 - 0.971
cg17151991	19	NA	1207421	rs3764640	19	1207238	T	G	0.219682	-0.0303588	0.00873928	0.000513074	0.480955	0.0385	8.21818e-36	-0.0631219	0.0188601	0.000817377	0.399845	16	STK11	0.0338691	0.939	0.905 - 0.974
cg18405140	19	NA	1207644	rs3764640	19	1207238	T	G	0.219682	-0.0303588	0.00873928	0.000513074	0.487631	0.0386355	1.61093e-36	-0.0622577	0.0185883	0.000810198	0.122096	14	STK11	0.0338691	0.94	0.906 - 0.975
cg03188793	11	NA	755658	rs3895063	11	755659	A	G	0.112326	0.064601	0.0136966	2.3985e-06	-2.04346	0.0248262	0	-0.0316136	0.00671366	2.49121e-06	0.0641261	20	TALDO1	0.000709685	0.969	0.956 - 0.982
cg10717214	6	NA	31543557	rs746868	6	31540429	C	G	0.406561	-0.0464875	0.00817594	1.30128e-08	-0.19627	0.0334188	4.27907e-09	0.236855	0.0579805	4.40601e-05	0.327404	20	TNF	0.00409849	1.267	1.131 - 1.42
cg26343298	8	NA	95960752	rs896853	8	95960855	G	C	0.439364	0.0345974	0.00779884	9.15482e-06	-0.409145	0.0327013	6.45112e-36	-0.0845602	0.020224	2.90005e-05	0.250371	20	TP53INP1	0.00314725	0.919	0.883 - 0.956
cg00428568	11	NA	18067256	rs7950282	11	18069890	G	A	0.428429	0.029658	0.00794707	0.000190016	0.416067	0.0324522	1.25171e-37	0.0712817	0.0198932	0.000339376	0.128373	20	TPH1	0.0184152	1.074	1.033 - 1.117
cg07148341	6	NA	43714275	rs11965885	6	43693094	G	T	0.414513	-0.0281016	0.00793724	0.000399402	0.279587	0.033057	2.72638e-17	-0.100511	0.0307762	0.00109126	0.323128	20	VEGFA	0.0426437	0.904	0.851 - 0.961
cg15984516	14	NA	100680261	rs2757535	14	100680570	A	G	0.442346	-0.0341712	0.00789496	1.50307e-05	0.576833	0.0317454	8.82013e-74	-0.0592393	0.0140697	2.54885e-05	0.0644178	20	YY1	0.00284956	0.942	0.917 - 0.969
cg18101488	14	NA	100689613	rs2757542	14	100689461	T	G	0.414513	-0.0372827	0.0080284	3.41964e-06	-0.503763	0.0328288	3.81681e-53	0.0740084	0.0166507	8.7983e-06	0.74466	20	YY1	0.00154241	1.077	1.042 - 1.113
