# Supplementary material for: Oxidative Stress–Related Genome‐Wide Mendelian Randomization Identifies Causal Genes for Coronary Artery Disease
Source: Cardiovasc Ther. 2026 Mar 24;2026:4594769. doi: 10.1155/cdr/4594769 (PMC13140796; doi:10.1155/cdr/4594769)
Supplement: Supplementary file 5 — Supporting Information 5 Table S5: Potential causal effects of OS‐related gene expression on CAD. [file CDR-2026-4594769-s004.xlsx]

## Sheet: Sheet1
Supplemental Table 5. Potential causal effects of OS-related gene expression on CAD
probeID	ProbeChr	Gene	Probe_bp	topSNP	topSNP_chr	topSNP_bp	A1	A2	Freq	b_GWAS	se_GWAS	p_GWAS	b_eQTL	se_eQTL	p_eQTL	b_SMR	se_SMR	p_SMR	p_HEIDI	nsnp_HEIDI	SYMBOL	fdr_SMR	OR_SMR	CI_SMR
ENSG00000072310	17	ENSG00000072310	17727019	rs9891957	17	17744439	G	A	0.415507	0.038506	0.0098601	9.41e-05	-0.34167	0.00789454	0	-0.112699	0.0289758	0.000100479	0.266126	20	SREBF1	0.0139833	0.893	0.844 - 0.946
ENSG00000108784	17	ENSG00000108784	40692328	rs1032070	17	40618251	T	C	0.244533	0.042771	0.0101002	2.29e-05	-0.183643	0.00884411	9.08528e-96	-0.232903	0.0561313	3.3355e-05	0.353655	20	NAGLU	0.00696285	0.792	0.71 - 0.884
ENSG00000127616	19	ENSG00000127616	11123834	rs73013167	19	11126199	C	G	0.313121	-0.052963	0.0100568	1.39e-07	-0.166156	0.00864001	2.03662e-82	0.318755	0.0627548	3.78687e-07	0.0688719	20	SMARCA4	0.000316204	1.375	1.216 - 1.555
ENSG00000141564	17	ENSG00000141564	78729395	rs4062178	17	78676905	C	T	0.180915	-0.044469	0.0127877	0.0005061	-0.341037	0.0101999	4.19571e-245	0.130394	0.0376988	0.000542537	0.503102	20	RPTOR	0.0348476	1.139	1.058 - 1.227
ENSG00000179295	12	ENSG00000179295	112901936	rs12425405	12	112954137	C	G	0.082505	-0.060928	0.0160769	0.0001508	0.250372	0.0235047	1.7066e-26	-0.243349	0.0681549	0.000356251	0.224408	17	PTPN11	0.0308893	0.784	0.686 - 0.896
ENSG00000196262	7	ENSG00000196262	44850221	rs6463247	7	44839616	C	T	0.181909	0.038418	0.0113016	0.0006755	-0.284267	0.010209	1.24175e-170	-0.135147	0.0400521	0.000740064	0.172325	20	PPIA	0.0441395	0.874	0.808 - 0.945
ENSG00000234745	6	ENSG00000234745	31323307	rs2596496	6	31322782	C	G	0.310139	-0.043424	0.0123293	0.0004283	0.640329	0.0160476	0	-0.0678151	0.0193295	0.000450851	0.284657	20	HLA-B	0.0313717	0.934	0.9 - 0.971
