# Supplementary material for: Oxidative Stress–Related Genome‐Wide Mendelian Randomization Identifies Causal Genes for Coronary Artery Disease
Source: Cardiovasc Ther. 2026 Mar 24;2026:4594769. doi: 10.1155/cdr/4594769 (PMC13140796; doi:10.1155/cdr/4594769)
Supplement: Supplementary file 6 — Supporting Information 6 Table S6: Potential causal effects of OS‐related gene expression on CAD in the UK Biobank. [file CDR-2026-4594769-s013.xlsx]

## Sheet: Sheet1
Supplemental Table 6. Potential causal effects of OS-related gene expression on CAD in the UK Biobank
probeID	ProbeChr	Gene	Probe_bp	topSNP	topSNP_chr	topSNP_bp	A1	A2	Freq	b_GWAS	se_GWAS	p_GWAS	b_eQTL	se_eQTL	p_eQTL	b_SMR	se_SMR	p_SMR	p_HEIDI	nsnp_HEIDI	SYMBOL	fdr_SMR	OR_SMR	CI_SMR
ENSG00000175445	8	ENSG00000175445	19791998	rs79445051	8	19933089	G	C	0.0984095	-0.00292655	0.000701279	3.00476e-05	0.863847	0.0145349	0	-0.00338781	0.000813808	3.14216e-05	0.271875	20	LPL	0.0262056	0.997	0.995 - 0.998
