# Supplementary material for: Oxidative Stress–Related Genome‐Wide Mendelian Randomization Identifies Causal Genes for Coronary Artery Disease
Source: Cardiovasc Ther. 2026 Mar 24;2026:4594769. doi: 10.1155/cdr/4594769 (PMC13140796; doi:10.1155/cdr/4594769)
Supplement: Supplementary file 7 — Supporting Information 7 Table S7: Potential causal effects of OS‐related gene expression on CAD in FinnGen. [file CDR-2026-4594769-s006.xlsx]

## Sheet: Sheet1
Supplemental Table 7. Potential causal effects of OS-related gene expression on CAD in FinnGen
probeID	ProbeChr	Gene	Probe_bp	topSNP	topSNP_chr	topSNP_bp	A1	A2	Freq	b_GWAS	se_GWAS	p_GWAS	b_eQTL	se_eQTL	p_eQTL	b_SMR	se_SMR	p_SMR	p_HEIDI	nsnp_HEIDI	SYMBOL	fdr_SMR	OR_SMR	CI_SMR
ENSG00000001630	7	ENSG00000001630	91756865	rs55811257	7	91484799	T	A	0.388668	-0.0257564	0.00801129	0.00130437	-0.466317	0.0161573	3.68755e-183	0.0552337	0.0172862	0.0013971	0.0581535	20	CYP51A1	0.0432067	1.057	1.022 - 1.093
ENSG00000073060	12	ENSG00000073060	125314308	rs7954697	12	125335253	C	A	0.400596	-0.0274713	0.00797151	0.000568552	0.316468	0.00785742	0	-0.086806	0.0252811	0.000595537	0.599313	20	SCARB1	0.0236797	0.917	0.873 - 0.963
ENSG00000089022	12	ENSG00000089022	112307062	rs79271898	12	112454619	T	C	0.0815109	-0.0473164	0.0126062	0.000174442	0.368808	0.0146049	1.06593e-140	-0.128296	0.0345564	0.000205112	0.102872	20	MAPKAPK5	0.0131745	0.88	0.822 - 0.941
ENSG00000109320	4	ENSG00000109320	103480472	rs11097787	4	103407342	T	C	0.398608	0.0298243	0.0078909	0.000157094	0.18313	0.00821925	5.6989e-110	0.162859	0.0437047	0.000194275	0.0505364	20	NFKB1	0.0131745	1.177	1.08 - 1.282
ENSG00000112715	6	ENSG00000112715	43746072	rs11965885	6	43693094	G	T	0.414513	-0.0281016	0.00793724	0.000399402	0.236327	0.0080003	8.8799e-192	-0.11891	0.0338262	0.000439231	0.116196	20	VEGFA	0.021574	0.888	0.831 - 0.949
ENSG00000113520	5	ENSG00000113520	132014023	rs2070874	5	132009710	T	C	0.167992	-0.0315738	0.00823197	0.000125305	-0.171233	0.01083	2.61292e-56	0.184391	0.049469	0.000193463	0.412081	20	IL4	0.0131745	1.202	1.091 - 1.325
ENSG00000118046	19	ENSG00000118046	1208917	rs3764640	19	1207238	T	G	0.219682	-0.0303588	0.00873928	0.000513074	-0.318075	0.0117361	9.25051e-162	0.0954455	0.0277003	0.000569699	0.101761	20	STK11	0.0236797	1.1	1.042 - 1.162
ENSG00000118520	6	ENSG00000118520	131899878	rs2246012	6	131898208	C	T	0.170974	0.0299643	0.00918776	0.00110889	-0.669133	0.00989284	0	-0.0447808	0.0137468	0.00112381	0.905386	20	ARG1	0.0375353	0.956	0.931 - 0.982
ENSG00000132823	20	ENSG00000132823	42832283	rs2143606	20	42838550	G	A	0.461233	-0.0252743	0.00782759	0.0012428	0.485452	0.00830147	0	-0.0520634	0.0161489	0.0012643	0.58384	20	OSER1	0.0406034	0.949	0.92 - 0.98
ENSG00000145386	4	ENSG00000145386	122741343	rs3762840	4	122746596	T	A	0.357853	0.0302483	0.00788751	0.000125586	-0.0962961	0.00822537	1.17079e-31	-0.314118	0.0861915	0.000268002	0.211691	20	CCNA2	0.0141274	0.73	0.617 - 0.865
ENSG00000164938	8	ENSG00000164938	95949919	rs10956933	8	95967688	G	C	0.56163	-0.0339327	0.00780105	1.36289e-05	-0.253174	0.00783716	6.08707e-229	0.134029	0.0310911	1.62623e-05	0.50776	20	TP53INP1	0.00193986	1.143	1.076 - 1.215
ENSG00000168036	3	ENSG00000168036	41268957	rs1722846	3	41233889	T	C	0.436382	0.0302882	0.00781706	0.00010679	-0.265521	0.00786378	6.41831e-250	-0.114071	0.0296336	0.000118424	0.452157	20	CTNNB1	0.00988838	0.892	0.842 - 0.946
ENSG00000175445	8	ENSG00000175445	19791998	rs79445051	8	19933089	G	C	0.0984095	-0.0617088	0.0169126	0.000263579	0.863847	0.0145349	0	-0.0714349	0.0196151	0.000270705	0.144603	20	LPL	0.0141274	0.931	0.896 - 0.968
ENSG00000227345	10	ENSG00000227345	51078520	rs1438929	10	51043865	G	A	0.456262	-0.0266278	0.0078561	0.000700342	-0.145504	0.00874097	3.22436e-62	0.183004	0.0551002	0.000896018	0.358994	20	PARG	0.0325293	1.201	1.078 - 1.338
