# Supplementary material for: Oxidative Stress–Related Genome‐Wide Mendelian Randomization Identifies Causal Genes for Coronary Artery Disease
Source: Cardiovasc Ther. 2026 Mar 24;2026:4594769. doi: 10.1155/cdr/4594769 (PMC13140796; doi:10.1155/cdr/4594769)
Supplement: Supplementary file 8 — Supporting Information 8 Table S8: Potential causal effects of OS‐related protein abundance on CAD. [file CDR-2026-4594769-s007.xlsx]

## Sheet: Sheet1
Supplemental Table 8. Potential causal effects of OS-related protein abundance on CAD
probeID	ProbeChr	Gene	Probe_bp	topSNP	topSNP_chr	topSNP_bp	A1	A2	Freq	b_GWAS	se_GWAS	p_GWAS	b_eQTL	se_eQTL	p_eQTL	b_SMR	se_SMR	p_SMR	p_HEIDI	nsnp_HEIDI	fdr_SMR	OR_SMR	CI_SMR
PGD	1	6_Phosphogluconate_dehydrogenase	10409552	rs72867469	1	10410923	G	T	0.026839	-0.059085	0.0287907	0.0401479	-0.2282	0.0263506	4.712e-18	0.258918	0.129658	0.0458338	0.652968	20	0.477987	1.296	1.005 - 1.67
GPX7	1	GPX7	52605711	rs1097234	1	52597887	A	C	0.158052	-0.026059	0.0123466	0.0348054	0.7099	0.009402	0	-0.036708	0.0173988	0.0348758	0.122622	20	0.477987	0.964	0.932 - 0.997
ACP1	2	PPAC	271212	rs79716074	2	277003	G	A	0.33499	-0.020288	0.0097971	0.0383767	1.0882	0.004401	0	-0.0186436	0.00900335	0.0383827	0.106974	20	0.477987	0.982	0.964 - 0.999
PXDN	2	PXDN	1688370	rs73182757	2	1744125	G	A	0.239563	-0.02237	0.0104446	0.0322109	0.1467	0.00909251	1.46802e-58	-0.152488	0.0718216	0.0337412	0.16379	20	0.477987	0.859	0.746 - 0.988
IL1RN	2	IL_1Ra	113116666	rs55709272	2	113109711	C	T	0.437376	-0.020743	0.0099405	0.0369144	-0.1784	0.00794944	1.53804e-111	0.116272	0.0559607	0.0377321	0.789276	20	0.477987	1.123	1.007 - 1.254
VEGFA	6	VEGF	43778336	rs6921438	6	43957870	A	G	0.467197	0.019603	0.0094876	0.0388114	-0.2976	0.008161	3.82056e-291	-0.0658703	0.0319315	0.0391257	0.928572	20	0.477987	0.936	0.879 - 0.997
ANGPT1	8	Angiopoietin_1	107373768	rs6993770	8	105569300	T	A	0.297217	-0.027433	0.0101545	0.0069016	-0.1157	0.00972973	1.312e-32	0.237105	0.0900022	0.00842787	0.132451	20	0.318152	1.268	1.063 - 1.512
PLAU	10	uPA	73913336	rs2242257	10	73837847	G	A	0.224652	-0.039604	0.0103131	0.000123	0.2638	0.009574	3.98585e-167	-0.150129	0.0394722	0.000142722	0.117026	20	0.0215509	0.861	0.797 - 0.93
F2	11	Thrombin	46729351	rs3136516	11	46739206	A	G	0.522863	-0.024483	0.0096939	0.0115502	-0.1125	0.00838403	4.71999e-41	0.217627	0.087681	0.0130638	0.179686	20	0.394526	1.243	1.047 - 1.476
NAGLU	17	NAG	42540345	rs112629880	17	42463743	T	C	0.0367793	0.055481	0.0249605	0.0262325	1.3163	0.011269	0	0.0421492	0.0189661	0.0262597	0.0742894	20	0.477987	1.043	1.005 - 1.083
JUND	19	jun_D	18280658	rs73003205	19	18259980	C	A	0.132207	-0.040795	0.0161812	0.0116977	0.0747	0.0117674	2.18101e-10	-0.546118	0.233074	0.0191238	0.68878	20	0.477987	0.579	0.367 - 0.915
COMT	22	Catechol_O_methyltransferase	19955673	rs165722	22	19961490	T	C	0.500994	0.025886	0.0093637	0.005701	-0.0822	0.00827299	2.90399e-23	-0.314915	0.118241	0.00773697	0.763345	20	0.318152	0.73	0.579 - 0.92
