# Supplementary material for: Oxidative Stress–Related Genome‐Wide Mendelian Randomization Identifies Causal Genes for Coronary Artery Disease
Source: Cardiovasc Ther. 2026 Mar 24;2026:4594769. doi: 10.1155/cdr/4594769 (PMC13140796; doi:10.1155/cdr/4594769)
Supplement: Supplementary file 9 — Supporting Information 9 Table S9: Potential causal effects of OS‐related protein abundance on CAD in the UK Biobank. [file CDR-2026-4594769-s008.xlsx]

## Sheet: Sheet1
Supplemental Table 9. Potential causal effects of OS-related protein abundance on CAD in the UK Biobank
probeID	ProbeChr	Gene	Probe_bp	topSNP	topSNP_chr	topSNP_bp	A1	A2	Freq	b_GWAS	se_GWAS	p_GWAS	b_eQTL	se_eQTL	p_eQTL	b_SMR	se_SMR	p_SMR	p_HEIDI	nsnp_HEIDI	fdr_SMR	OR_SMR	CI_SMR
PXDN	2	PXDN	1688370	rs73182757	2	1744125	G	A	0.239563	-0.000903667	0.000434238	0.0374309	0.1467	0.00909251	1.46802e-58	-0.00615997	0.00298456	0.0390231	0.413632	20	0.445574	0.994	0.988 - 1
MICA	6	MICA	31407550	rs2256183	6	31412752	G	A	0.60835	0.000941645	0.000386689	0.0148861	-1.0417	0.004066	0	-0.00090395	0.000371226	0.0148902	0.0682206	20	0.371033	0.999	0.998 - 1
ATF6B	6	ATF6B	32121758	rs8111	6	32115398	T	C	0.289264	0.000874221	0.000442444	0.0481681	0.2118	0.00975314	1.446e-104	0.00412758	0.0020976	0.0490954	0.102104	20	0.445574	1.004	1 - 1.008
VEGFA	6	VEGF	43778336	rs6921438	6	43957870	A	G	0.467197	0.00092797	0.000387181	0.0165425	-0.2976	0.008161	3.82056e-291	-0.00311818	0.00130382	0.0167763	0.662446	20	0.371033	0.997	0.994 - 0.999
PIK3CG	7	PK3CG	106887129	rs342294	7	106732176	C	T	0.437376	-0.00103221	0.000386733	0.00760676	-0.0484	0.00816957	3.134e-09	0.0213267	0.0087638	0.0149539	0.736638	9	0.371033	1.022	1.004 - 1.039
ANGPT1	8	Angiopoietin_1	107373768	rs6993770	8	105569300	T	A	0.297217	-0.001473	0.000426159	0.000547369	-0.1157	0.00972973	1.312e-32	0.0127312	0.00383575	0.000903123	0.188584	20	0.069992	1.013	1.005 - 1.02
VIM	10	Vimentin	17232917	rs780806	10	16906802	C	A	0.60338	0.000863177	0.000392856	0.0280079	-0.0681	0.00800956	1.858e-17	-0.0126751	0.00595832	0.0333952	0.370792	19	0.445574	0.987	0.976 - 0.999
OLR1	12	OLR1	10165220	rs11053646	12	10160849	G	C	0.083499	-0.00163752	0.000673646	0.015065	-0.1808	0.0146776	7.23894e-35	0.00905708	0.00379777	0.0170866	0.248189	18	0.371033	1.009	1.002 - 1.017
SERPINA1	14	a1_Antitrypsin	94383720	rs1243167	14	94375304	A	G	0.209742	0.00108997	0.000466289	0.0194115	0.4096	0.007072	0	0.00266106	0.00113933	0.01951	0.931647	20	0.371033	1.003	1 - 1.005
MAP2K1	15	MEK1	66439246	rs34591673	15	66364765	A	G	0.106362	0.0018087	0.000738742	0.0143516	0.1122	0.0162924	5.71199e-12	0.0161203	0.00698788	0.0210605	0.860787	20	0.371033	1.016	1.002 - 1.03
NQO1	16	NAD_P_H_dehydrogenase	69716832	rs2161631	16	69523045	A	C	0.224652	0.000977211	0.000488635	0.0455145	-0.8614	0.007564	0	-0.00113445	0.000567344	0.0455466	0.208023	20	0.445574	0.999	0.998 - 1
STAT3	17	STAT3	42350946	rs2306581	17	42348247	A	C	0.368787	0.000840354	0.000403446	0.0372572	-0.1538	0.0082513	1.53703e-77	-0.00546394	0.00263951	0.0384472	0.480607	20	0.445574	0.995	0.989 - 1
PRKCA	17	PKC_A	66556678	rs61762372	17	66302564	A	G	0.437376	0.000807634	0.000396523	0.0416716	0.0808	0.00848019	1.60201e-21	0.00999547	0.00501834	0.0463942	0.126646	20	0.445574	1.01	1 - 1.02
JUND	19	jun_D	18280658	rs73003205	19	18259980	C	A	0.132207	-0.00143291	0.000581164	0.0136795	0.0747	0.0117674	2.18101e-10	-0.0191822	0.0083462	0.0215438	0.665883	20	0.371033	0.981	0.965 - 0.997
TGM2	20	Tissue_transglutaminase	38146982	rs2076380	20	38165127	A	G	0.32008	0.00140035	0.000410647	0.000649471	-0.1581	0.00862918	5.56916e-75	-0.00885737	0.00264199	0.000800764	0.36714	20	0.069992	0.991	0.986 - 0.996
APP	21	amyloid_precursor_protein	26025832	rs458727	21	26152718	G	A	0.355865	-0.000815335	0.000405221	0.044213	0.0774	0.00878552	1.25201e-18	-0.010534	0.00537022	0.0498129	0.305748	20	0.445574	0.99	0.979 - 1
