# Supplementary material for: Oxidative Stress–Related Genome‐Wide Mendelian Randomization Identifies Causal Genes for Coronary Artery Disease
Source: Cardiovasc Ther. 2026 Mar 24;2026:4594769. doi: 10.1155/cdr/4594769 (PMC13140796; doi:10.1155/cdr/4594769)
Supplement: Supplementary file 10 — Supporting Information 10 Table S10: Potential causal effects of OS‐related protein abundance on CAD in FinnGen. [file CDR-2026-4594769-s009.xlsx]

## Sheet: Sheet1
Supplemental Table 10. Potential causal effects of OS-related protein abundance on CAD in FinnGen
probeID	ProbeChr	Gene	Probe_bp	topSNP	topSNP_chr	topSNP_bp	A1	A2	Freq	b_GWAS	se_GWAS	p_GWAS	b_eQTL	se_eQTL	p_eQTL	b_SMR	se_SMR	p_SMR	p_HEIDI	nsnp_HEIDI	fdr_SMR	OR_SMR	CI_SMR
PGD	1	6_Phosphogluconate_dehydrogenase	10409552	rs72867469	1	10410923	G	T	0.026839	-0.0595693	0.0192589	0.00198089	-0.2282	0.0263506	4.712e-18	0.26104	0.0896162	0.00358131	0.127565	20	0.110304	1.298	1.089 - 1.548
PXDN	2	PXDN	1688370	rs73182757	2	1744125	G	A	0.239563	-0.0173533	0.00836057	0.0379298	0.1467	0.00909251	1.46802e-58	-0.118291	0.0574606	0.0395281	0.843202	20	0.217405	0.888	0.794 - 0.994
SST	3	Somatostatin_28	187669653	rs55636108	3	186663473	C	T	0.202783	0.0258997	0.0102224	0.0112894	0.0679	0.0105541	1.247e-10	0.381439	0.161805	0.0184033	0.357219	20	0.188941	1.464	1.066 - 2.011
SOD3	4	SOD3	24795377	rs1799895	4	24800212	G	C	0.00795229	0.0633312	0.0312897	0.0429675	2.085	0.017408	0	0.0303747	0.0150092	0.0429971	0.459265	8	0.228329	1.031	1.001 - 1.062
NFKB1	4	NF_kappa_B_p105	102559316	rs1598858	4	102584938	G	A	0.341948	0.0232406	0.00811528	0.00418581	0.0655	0.00830963	3.21101e-15	0.354818	0.131821	0.00710964	0.138893	20	0.141481	1.426	1.101 - 1.846
G3BP1	5	G3BP1	151791978	rs2964576	5	151771041	G	T	0.263419	0.0171885	0.0084291	0.0414314	-0.0691	0.00885589	6.05899e-15	-0.248748	0.126081	0.0485044	0.359002	20	0.240078	0.78	0.609 - 0.998
ATF6B	6	ATF6B	32121758	rs145410874	6	32116482	C	T	0.00497018	-0.346937	0.129334	0.00730802	-1.2225	0.0521949	2.56201e-121	0.283793	0.106486	0.0076973	0.0900012	20	0.141481	1.328	1.078 - 1.636
AGER	6	sRAGE	32182645	rs2070600	6	32183666	T	C	0.0516899	0.0839955	0.01558	6.99761e-08	-0.744	0.02023	4.29563e-296	-0.112897	0.0211647	9.59514e-08	0.215198	20	1.47765e-05	0.893	0.857 - 0.931
GLO1	6	Glyoxalase_I	38689535	rs9462450	6	38697164	C	T	0.130219	0.0311159	0.0134631	0.0208214	-0.1615	0.0144885	7.42194e-29	-0.192668	0.0851359	0.0236317	0.0603644	20	0.212943	0.825	0.698 - 0.975
FOXO3	6	FOXO3A	108622304	rs532093	6	108698518	A	G	0.242545	-0.0269743	0.00918368	0.00331192	0.0599	0.0102273	4.71599e-09	-0.450322	0.171516	0.00865117	0.0879064	18	0.141481	0.637	0.455 - 0.892
HGF	7	HGF	81734724	rs12673851	7	81876808	G	A	0.203777	-0.0197862	0.00907864	0.0293002	-0.0916	0.0103894	1.179e-18	0.216007	0.102095	0.0343668	0.333949	20	0.216676	1.241	1.016 - 1.516
TAC1	7	TKN1	97736278	rs3779470	7	97736619	A	G	0.170974	0.0238042	0.00905144	0.00854142	-0.1996	0.0105165	2.51003e-80	-0.11926	0.0457812	0.00918766	0.467186	20	0.141481	0.888	0.811 - 0.971
LCN2	9	Lipocalin_2	128151262	rs3814526	9	128148408	G	A	0.0497018	0.0323524	0.0147753	0.0285509	-0.1541	0.0213197	4.899e-13	-0.209944	0.100184	0.0361192	0.338813	9	0.216676	0.811	0.666 - 0.987
VIM	10	Vimentin	17232917	rs780806	10	16906802	C	A	0.60338	0.0189958	0.00784982	0.0155246	-0.0681	0.00800956	1.858e-17	-0.27894	0.119847	0.0199403	0.410451	19	0.191926	0.757	0.598 - 0.957
TALDO1	11	Transaldolase	756214	rs142121129	11	711069	T	G	0.00298211	-0.112835	0.0503004	0.0248828	0.3861	0.0276145	2.01401e-44	-0.292243	0.131944	0.0267671	0.535971	20	0.212943	0.747	0.576 - 0.967
F2	11	Thrombin	46729351	rs3136516	11	46739206	A	G	0.522863	-0.0207378	0.00782793	0.00806808	-0.1125	0.00838403	4.71999e-41	0.184336	0.0709248	0.00934859	0.605498	20	0.141481	1.202	1.046 - 1.382
ARRB1	11	ARRB1	75305914	rs504683	11	75340189	G	A	0.26839	-0.0269435	0.0105545	0.0106866	0.0805	0.00885453	9.77802e-20	-0.334702	0.136182	0.0139812	0.719224	20	0.153793	0.716	0.548 - 0.934
SERPINA1	14	a1_Antitrypsin	94383720	rs1243167	14	94375304	A	G	0.209742	0.0192298	0.00872598	0.0275423	0.4096	0.007072	0	0.0469478	0.0213191	0.0276549	0.758671	20	0.212943	1.048	1.005 - 1.093
SORD	15	Sorbitol_dehydrogenase	45050166	rs72722045	15	44966007	T	A	0.134195	0.0230844	0.0114754	0.0442578	0.2954	0.011218	8.10515e-153	0.0781462	0.0389602	0.0448778	0.142632	20	0.230373	1.081	1.002 - 1.167
ANXA2	15	annexin_II	60375008	rs67706488	15	60438964	C	T	0.143141	0.0277664	0.0128958	0.0313076	0.7087	0.011199	0	0.0391793	0.0182069	0.031406	0.329542	20	0.216676	1.04	1.003 - 1.078
P4HB	17	Protein_disulfide_isomerase	81852008	rs62079523	17	82394427	A	G	0.32505	-0.0209628	0.00835803	0.0121381	0.1273	0.00834239	1.42501e-52	-0.164672	0.0665371	0.0133275	0.147082	20	0.153793	0.848	0.744 - 0.966
MIF	22	MIF	23894805	rs669608	22	23953842	C	T	0.607356	-0.0215339	0.00808562	0.00773927	-0.0673	0.00789976	1.606e-17	0.319969	0.125877	0.0110245	0.961381	20	0.141481	1.377	1.076 - 1.762
