# Supplementary material for: Oxidative Stress–Related Genome‐Wide Mendelian Randomization Identifies Causal Genes for Coronary Artery Disease
Source: Cardiovasc Ther. 2026 Mar 24;2026:4594769. doi: 10.1155/cdr/4594769 (PMC13140796; doi:10.1155/cdr/4594769)
Supplement: Supplementary file 11 — Supporting Information 11 Table S11: mQTL and eQTL SMR analysis. [file CDR-2026-4594769-s010.xlsx]

## Sheet: Sheet1
Supplemental Table 11. mQTL and eQTL SMR analysis
Outco_Gene	Expo_ID	Expo_Chr	Expo_Gene	Expo_bp	Outco_ID	Outco_Chr	Outco_bp	topSNP	topSNP_chr	topSNP_bp	A1	A2	Freq	b_Outco	se_Outco	p_Outco	b_Expo	se_Expo	p_Expo	b_SMR	se_SMR	p_SMR	p_SMR_multi	p_HEIDI	nsnp_HEIDI	Closest_TSS_gene_name	SYMBOL	fdr_SMR	OR_SMR	95% CI_SMR
ENSG00000234745	cg17554194	6	NA	31324972	ENSG00000234745	6	31323307	rs9266242	6	31325620	T	C	0.270378	0.36127	0.0172807	4.72204e-97	-0.584951	0.0298663	2.04925e-85	-0.617608	0.0432101	2.4145e-46	1.02871e-39	3.7183e-57	20	HLA-B	HLA-B	9.65802e-46	0.539	0.495 - 0.587
ENSG00000141564	cg06872548	17	NA	78716983	ENSG00000141564	17	78729395	rs35434628	17	78714760	T	C	0.107356	-0.371391	0.0127216	2.32447e-187	1.11581	0.0480706	3.45769e-119	-0.332845	0.0183196	9.11815e-74	1.5273e-62	3.80054e-10	20	RPTOR	RPTOR	5.47089e-73	0.717	0.692 - 0.743
ENSG00000141564	cg09592546	17	NA	78652902	ENSG00000141564	17	78729395	rs35542453	17	78687242	G	T	0.0994036	-0.385662	0.013053	7.41398e-192	-1.97443	0.0316508	0	0.195328	0.00731504	4.42751e-157	3.95402e-124	9.66074e-19	20	RPTOR	RPTOR	5.31301e-156	1.216	1.198 - 1.233
ENSG00000127616	cg12411068	19	NA	11072235	ENSG00000127616	19	11123834	rs35140030	19	11061315	A	G	0.263419	-0.159117	0.0089595	1.45271e-70	-0.23966	0.0359381	2.5811e-11	0.663929	0.106347	4.29091e-10	4.29091e-10	0.358544	20	SMARCA4	SMARCA4	4.29091e-10	1.942	1.577 - 2.393
ENSG00000072310	cg01538166	17	NA	17743987	ENSG00000072310	17	17727019	rs8066560	17	17728043	A	G	0.407555	-0.331202	0.00802828	0	0.351227	0.0335304	1.1266e-25	-0.942985	0.0928799	3.22207e-24	3.22207e-24	0.035092	20	SREBF1	SREBF1	6.44413e-24	0.389	0.325 - 0.467
ENSG00000072310	cg03845363	17	NA	17753516	ENSG00000072310	17	17727019	rs8066560	17	17728043	A	G	0.407555	-0.331202	0.00802828	0	0.287916	0.0335955	1.03409e-17	-1.15034	0.137093	4.82263e-17	4.82263e-17	0.079814	20	SREBF1	SREBF1	5.78716e-17	0.317	0.242 - 0.414
ENSG00000072310	cg08129017	17	NA	17728660	ENSG00000072310	17	17727019	rs9902941	17	17733760	C	T	0.411531	-0.338696	0.00788574	0	0.360268	0.0341098	4.47044e-26	-0.940122	0.0916617	1.1072e-24	3.057e-25	0.0165422	20	SREBF1	SREBF1	2.65729e-24	0.391	0.326 - 0.467
ENSG00000072310	cg08455676	17	NA	17743186	ENSG00000072310	17	17727019	rs11652144	17	17733934	C	T	0.418489	-0.343063	0.00793851	0	0.324738	0.0331505	1.17296e-22	-1.05643	0.11058	1.25397e-21	1.25397e-21	0.195784	20	SREBF1	SREBF1	2.14966e-21	0.348	0.28 - 0.432
ENSG00000072310	cg09796270	17	NA	17721594	ENSG00000072310	17	17727019	rs4925115	17	17721457	A	G	0.421471	-0.305169	0.00811711	2.51742e-309	0.230704	0.0331554	3.44473e-12	-1.32277	0.193329	7.80567e-12	7.80567e-12	0.0155487	20	SREBF1	SREBF1	8.51527e-12	0.266	0.182 - 0.389
ENSG00000072310	cg15030378	17	NA	17726965	ENSG00000072310	17	17727019	rs12938501	17	17737258	A	C	0.411531	-0.339338	0.00790984	0	-0.476248	0.0322043	1.74293e-49	0.712524	0.0509638	2.03698e-44	1.01753e-41	0.00552866	20	SREBF1	SREBF1	6.11093e-44	2.039	1.845 - 2.253
ENSG00000072310	cg16460860	17	NA	17744282	ENSG00000072310	17	17727019	rs11656665	17	17724789	G	A	0.425447	-0.323713	0.00811064	0	0.29939	0.0329753	1.09345e-19	-1.08124	0.122132	8.51524e-19	8.51524e-19	0.0272122	20	SREBF1	SREBF1	1.27729e-18	0.339	0.267 - 0.431
ENSG00000072310	cg26588076	17	NA	17741631	ENSG00000072310	17	17727019	rs11656665	17	17724789	G	A	0.425447	-0.323713	0.00811064	0	0.30102	0.0332416	1.35941e-19	-1.07539	0.121774	1.03692e-18	1.03692e-18	0.0920504	20	SREBF1	SREBF1	1.38256e-18	0.341	0.269 - 0.433
