# Supplementary material for: Oxidative Stress–Related Genome‐Wide Mendelian Randomization Identifies Causal Genes for Coronary Artery Disease
Source: Cardiovasc Ther. 2026 Mar 24;2026:4594769. doi: 10.1155/cdr/4594769 (PMC13140796; doi:10.1155/cdr/4594769)
Supplement: Supplementary file 12 — Supporting Information 12 Table S12: The detailed information for the IVs used in the two‐sample MR analysis. [file CDR-2026-4594769-s011.xlsx]

## Sheet: Sheet1
Supplemental Table 12. The detailed information for the IVs used in the two-sample MR analysis
Exposure	Sample size Exposure	Outcome	Sample size Outcome	SNP	Effect allele	Other allele	Effect allele frequency	Beta Exposure	SE Exposure	P-value Exposure	R2	F statistic	Beta Outcome	SE Outcome	Steiger R2 for Exposure	Steiger R2 for Outcome	Steiger direction	Steiger pval	mr_keep	Final Outlier	Detection level	Outliers RadialMR IVW	Outliers RadialMR Egger	Outliers PRESSO	Outliers LOO
RPTOR	31684	Meta Cohort	857680	rs1062935	T	C	0.526	-0.124	0.009	3.03E-43	0.006	190.086	4.00E-04	4.00E-04	0.008	1.21E-08	TRUE	1.13E-47	TRUE
RPTOR	31684	Meta Cohort	857680	rs11150747	T	C	0.242	-0.054	0.009	6.31E-09	0.001	33.734	-3.00E-04	5.00E-04	0.001	5.20E-09	TRUE	5.43E-08	TRUE
RPTOR	31684	Meta Cohort	857680	rs112815991	T	C	0.089	0.098	0.014	8.89E-12	0.001	46.557	9.00E-04	7.00E-04	0.002	2.16E-08	TRUE	6.24E-11	TRUE
RPTOR	31684	Meta Cohort	857680	rs113714895	T	C	0.107	0.075	0.015	2.65E-07	8.35E-04	26.486	1.00E-04	7.00E-04	0.001	2.97E-10	TRUE	5.80E-08	TRUE
RPTOR	31684	Meta Cohort	857680	rs11547302	A	G	0.174	-0.064	0.012	4.10E-08	9.49E-04	30.1	-1.00E-04	5.00E-04	0.001	5.22E-10	TRUE	1.63E-08	TRUE
RPTOR	31684	Meta Cohort	857680	rs11656061	A	G	0.442	0.11	0.008	9.53E-42	0.006	183.228	4.00E-04	4.00E-04	0.006	1.21E-08	TRUE	1.26E-37	TRUE
RPTOR	31684	Meta Cohort	857680	rs116721051	A	G	0.023	-0.303	0.028	1.10E-26	0.004	114.335	-0.001	0.001	0.004	1.09E-08	TRUE	1.77E-26	TRUE
RPTOR	31684	Meta Cohort	857680	rs116877187	A	G	0.039	-0.208	0.021	1.83E-23	0.003	99.628	-6.00E-04	0.001	0.003	4.38E-09	TRUE	2.71E-21	TRUE
RPTOR	31684	Meta Cohort	857680	rs117176153	G	A	0.123	0.137	0.013	7.37E-26	0.003	110.562	-1.00E-04	6.00E-04	0.004	3.76E-10	TRUE	4.29E-26	TRUE
RPTOR	31684	Meta Cohort	857680	rs117210773	A	G	0.015	-0.383	0.053	8.08E-13	0.002	51.258	-0.002	0.002	0.004	1.40E-08	TRUE	8.10E-27	TRUE
RPTOR	31684	Meta Cohort	857680	rs117279226	T	C	0.013	0.247	0.053	3.36E-06	6.81E-04	21.597	0.002	0.002	0.002	1.62E-08	TRUE	2.91E-11	TRUE
RPTOR	31684	Meta Cohort	857680	rs117446496	G	A	0.052	0.109	0.018	1.21E-09	0.001	36.951	6.00E-04	8.00E-04	0.001	6.18E-09	TRUE	1.43E-08	TRUE
RPTOR	31684	Meta Cohort	857680	rs117736066	G	A	0.079	0.124	0.015	5.82E-17	0.002	70.034	-2.00E-04	7.00E-04	0.002	9.55E-10	TRUE	5.41E-15	TRUE
RPTOR	31684	Meta Cohort	857680	rs12450690	T	G	0.302	0.075	0.009	1.22E-17	0.002	73.12	0.00E+00	4.00E-04	0.002	0.00E+00	TRUE	6.54E-16	TRUE
RPTOR	31684	Meta Cohort	857680	rs12938028	T	C	0.467	-0.052	0.009	4.71E-09	0.001	34.302	-4.00E-04	4.00E-04	0.001	1.21E-08	TRUE	1.51E-09	TRUE
RPTOR	31684	Meta Cohort	857680	rs12938555	A	C	0.137	-0.075	0.012	1.40E-10	0.001	41.155	-5.00E-04	6.00E-04	0.001	9.40E-09	TRUE	2.21E-09	TRUE
RPTOR	31684	Meta Cohort	857680	rs12940631	T	C	0.023	0.173	0.029	2.47E-09	0.001	35.561	-0.002	0.001	0.001	2.56E-08	TRUE	9.74E-10	TRUE
RPTOR	31684	Meta Cohort	857680	rs12944674	A	G	0.34	0.11	0.009	3.15E-34	0.005	148.809	1.00E-04	4.00E-04	0.005	6.81E-10	TRUE	1.44E-34	TRUE
RPTOR	31684	Meta Cohort	857680	rs13341123	T	G	0.15	-0.092	0.012	6.98E-14	0.002	56.068	-5.00E-04	5.00E-04	0.002	1.15E-08	TRUE	1.57E-14	TRUE
RPTOR	31684	Meta Cohort	857680	rs139980334	C	T	0.032	-0.231	0.025	1.42E-20	0.003	86.462	-0.001	0.001	0.003	2.33E-08	TRUE	2.18E-21	TRUE
RPTOR	31684	Meta Cohort	857680	rs140050580	C	T	0.02	0.145	0.029	8.02E-07	7.68E-04	24.354	0.001	0.001	8.37E-04	7.67E-09	TRUE	1.78E-06	TRUE
RPTOR	31684	Meta Cohort	857680	rs145852353	A	G	0.158	-0.191	0.011	1.48E-68	0.01	306.154	-1.00E-04	5.00E-04	0.01	4.18E-10	TRUE	5.83E-60	TRUE
RPTOR	31684	Meta Cohort	857680	rs145896326	C	T	0.017	-0.373	0.076	1.04E-06	7.52E-04	23.848	-0.123	0.406	0.005	8.83E-07	TRUE	1.00E-28	TRUE
RPTOR	31684	Meta Cohort	857680	rs2004184	C	T	0.284	0.108	0.009	3.38E-34	0.005	148.667	3.00E-04	4.00E-04	0.005	5.52E-09	TRUE	5.22E-30	TRUE
RPTOR	31684	Meta Cohort	857680	rs2589118	C	T	0.466	-0.057	0.009	1.54E-09	0.001	36.482	0.00E+00	4.00E-04	0.002	0.00E+00	TRUE	3.81E-11	TRUE
RPTOR	31684	Meta Cohort	857680	rs2589131	A	G	0.148	-0.184	0.011	1.30E-58	0.008	260.528	4.00E-04	5.00E-04	0.009	6.55E-09	TRUE	3.63E-53	TRUE
RPTOR	31684	Meta Cohort	857680	rs2589139	C	G	0.3	0.082	0.009	7.23E-21	0.003	87.801	1.00E-04	4.00E-04	0.003	6.53E-10	TRUE	8.93E-19	TRUE
RPTOR	31684	Meta Cohort	857680	rs2589141	C	T	0.193	-0.061	0.01	2.98E-09	0.001	35.192	5.00E-04	5.00E-04	0.001	1.26E-08	TRUE	1.66E-08	TRUE
RPTOR	31684	Meta Cohort	857680	rs2589157	T	C	0.093	-0.068	0.014	7.25E-07	7.74E-04	24.546	-7.00E-04	7.00E-04	7.83E-04	1.17E-08	TRUE	3.93E-06	TRUE
RPTOR	31684	Meta Cohort	857680	rs2672886	C	T	0.436	0.039	0.008	1.53E-06	7.29E-04	23.113	2.00E-04	4.00E-04	7.34E-04	3.02E-09	TRUE	7.56E-06	TRUE
RPTOR	31684	Meta Cohort	857680	rs2672889	T	C	0.354	-0.146	0.008	1.19E-67	0.009	302	-1.00E-04	4.00E-04	0.01	6.76E-10	TRUE	3.51E-60	TRUE
RPTOR	31684	Meta Cohort	857680	rs2672890	T	C	0.18	-0.086	0.011	1.24E-14	0.002	59.473	-2.00E-04	5.00E-04	0.002	1.85E-09	TRUE	1.04E-14	TRUE
RPTOR	31684	Meta Cohort	857680	rs2672894	A	G	0.341	-0.048	0.009	2.11E-08	9.90E-04	31.388	-3.00E-04	4.00E-04	0.001	6.05E-09	TRUE	1.28E-07	TRUE
RPTOR	31684	Meta Cohort	857680	rs2672901	T	C	0.372	-0.07	0.008	2.37E-17	0.002	71.802	1.00E-04	4.00E-04	0.002	7.01E-10	TRUE	1.96E-15	TRUE
RPTOR	31684	Meta Cohort	857680	rs28364734	A	G	0.358	-0.057	0.008	6.37E-12	0.001	47.209	3.00E-04	4.00E-04	0.002	6.05E-09	TRUE	1.45E-10	TRUE
RPTOR	31684	Meta Cohort	857680	rs28364735	C	T	0.287	0.078	0.009	7.89E-19	0.002	78.523	-6.00E-04	4.00E-04	0.002	2.27E-08	TRUE	1.69E-16	TRUE
RPTOR	31684	Meta Cohort	857680	rs28377011	C	T	0.075	-0.071	0.015	3.74E-06	6.75E-04	21.393	-8.00E-04	7.00E-04	6.97E-04	1.49E-08	TRUE	1.36E-05	TRUE
RPTOR	31684	Meta Cohort	857680	rs34713877	A	G	0.032	-0.38	0.023	2.02E-59	0.008	264.247	-0.001	0.001	0.009	1.84E-08	TRUE	4.43E-56	TRUE
RPTOR	31684	Meta Cohort	857680	rs35867023	A	G	0.231	0.067	0.01	2.80E-12	0.002	48.821	-1.00E-04	5.00E-04	0.002	5.33E-10	TRUE	4.52E-11	TRUE
RPTOR	31684	Meta Cohort	857680	rs36075755	A	G	0.091	-0.364	0.014	1.38E-145	0.02	660.114	5.00E-04	7.00E-04	0.022	6.40E-09	TRUE	8.90E-134	TRUE
RPTOR	31684	Meta Cohort	857680	rs3923310	G	A	0.341	-0.088	0.008	1.05E-25	0.003	109.863	7.00E-04	4.00E-04	0.003	3.35E-08	TRUE	1.91E-22	TRUE
RPTOR	31684	Meta Cohort	857680	rs4062178	C	T	0.18	-0.341	0.01	4.17E-245	0.034	1117.86	-4.00E-04	5.00E-04	0.034	7.53E-09	TRUE	4.09E-211	TRUE
RPTOR	31684	Meta Cohort	857680	rs4889782	C	T	0.403	-0.063	0.008	6.27E-15	0.002	60.81	0.00E+00	4.00E-04	0.002	0.00E+00	TRUE	3.44E-13	TRUE
RPTOR	31684	Meta Cohort	857680	rs4969220	A	G	0.063	-0.111	0.016	1.87E-11	0.001	45.102	5.00E-04	8.00E-04	0.001	5.30E-09	TRUE	3.23E-10	TRUE
RPTOR	31684	Meta Cohort	857680	rs55737346	C	T	0.034	-0.204	0.023	1.80E-19	0.003	81.435	-0.002	0.001	0.003	3.90E-08	TRUE	3.95E-18	TRUE
RPTOR	31684	Meta Cohort	857680	rs55823497	T	C	0.226	-0.088	0.01	3.55E-20	0.003	84.651	-0.001	5.00E-04	0.003	5.48E-08	TRUE	1.12E-17	TRUE
RPTOR	31684	Meta Cohort	857680	rs57730398	T	C	0.223	-0.111	0.01	8.69E-31	0.004	133.066	3.00E-04	5.00E-04	0.004	5.01E-09	TRUE	4.90E-27	TRUE
RPTOR	31684	Meta Cohort	857680	rs62067171	A	G	0.12	-0.086	0.012	4.55E-12	0.002	47.865	-2.00E-04	6.00E-04	0.002	1.53E-09	TRUE	6.54E-11	TRUE
RPTOR	31684	Meta Cohort	857680	rs62067238	A	G	0.193	0.103	0.01	2.32E-24	0.003	103.72	-5.00E-04	5.00E-04	0.003	1.21E-08	TRUE	2.11E-21	TRUE
RPTOR	31684	Meta Cohort	857680	rs62075408	T	C	0.228	-0.097	0.011	1.71E-19	0.003	81.538	-1.00E-04	5.00E-04	0.003	5.69E-10	TRUE	1.69E-21	TRUE
RPTOR	31684	Meta Cohort	857680	rs6565519	C	T	0.448	0.076	0.01	1.24E-14	0.002	59.474	4.00E-04	4.00E-04	0.003	1.21E-08	TRUE	1.25E-18	TRUE
RPTOR	31684	Meta Cohort	857680	rs6565695	T	C	0.414	0.056	0.008	6.45E-12	0.001	47.187	5.00E-04	4.00E-04	0.001	1.83E-08	TRUE	1.69E-10	TRUE
RPTOR	31684	Meta Cohort	857680	rs66508321	A	G	0.329	0.1	0.008	2.48E-32	0.004	140.139	4.00E-04	4.00E-04	0.004	1.07E-08	TRUE	2.34E-28	TRUE
RPTOR	31684	Meta Cohort	857680	rs71368073	C	T	0.063	0.136	0.017	8.40E-16	0.002	64.769	-6.00E-04	8.00E-04	0.002	6.58E-09	TRUE	1.10E-14	TRUE
RPTOR	31684	Meta Cohort	857680	rs7208887	C	T	0.032	-0.117	0.023	4.47E-07	8.04E-04	25.478	-7.00E-04	0.001	8.43E-04	4.74E-09	TRUE	1.60E-06	TRUE
RPTOR	31684	Meta Cohort	857680	rs7209723	C	G	0.247	0.118	0.009	2.30E-37	0.005	163.16	-2.00E-04	5.00E-04	0.005	2.23E-09	TRUE	8.45E-33	TRUE
RPTOR	31684	Meta Cohort	857680	rs7219554	G	A	0.23	-0.065	0.01	7.83E-12	0.001	46.805	-1.00E-04	5.00E-04	0.002	5.38E-10	TRUE	1.26E-10	TRUE
RPTOR	31684	Meta Cohort	857680	rs7225476	G	A	0.47	-0.159	0.008	3.98E-89	0.012	400.619	3.00E-04	4.00E-04	0.013	6.82E-09	TRUE	1.91E-77	TRUE
RPTOR	31684	Meta Cohort	857680	rs72851595	T	G	0.208	0.074	0.01	4.59E-14	0.002	56.895	-1.00E-04	5.00E-04	0.002	5.05E-10	TRUE	1.83E-12	TRUE
RPTOR	31684	Meta Cohort	857680	rs72852717	A	G	0.045	0.092	0.02	2.41E-06	7.02E-04	22.241	1.00E-04	9.00E-04	7.25E-04	1.40E-10	TRUE	8.27E-06	TRUE
RPTOR	31684	Meta Cohort	857680	rs72852775	G	A	0.133	-0.097	0.012	3.76E-16	0.002	66.35	-2.00E-04	6.00E-04	0.002	1.42E-09	TRUE	1.40E-14	TRUE
RPTOR	31684	Meta Cohort	857680	rs72857988	T	C	0.061	-0.124	0.018	2.01E-12	0.002	49.467	-5.00E-04	8.00E-04	0.002	4.20E-09	TRUE	3.41E-12	TRUE
RPTOR	31684	Meta Cohort	857680	rs72859613	T	C	0.021	-0.156	0.03	2.67E-07	8.35E-04	26.474	-0.001	0.001	0.001	1.01E-08	TRUE	1.30E-07	TRUE
RPTOR	31684	Meta Cohort	857680	rs73351957	A	C	0.037	-0.145	0.026	1.37E-08	0.001	32.223	-0.001	0.001	0.002	1.45E-08	TRUE	1.31E-10	TRUE
RPTOR	31684	Meta Cohort	857680	rs74002861	C	A	0.082	0.123	0.015	2.24E-17	0.002	71.916	-1.00E-04	8.00E-04	0.002	2.13E-10	TRUE	2.58E-15	TRUE
RPTOR	31684	Meta Cohort	857680	rs7502124	T	C	0.241	-0.082	0.011	1.92E-13	0.002	54.082	7.00E-04	5.00E-04	0.002	2.57E-08	TRUE	1.93E-16	TRUE
RPTOR	31684	Meta Cohort	857680	rs7503460	A	G	0.438	-0.106	0.01	1.59E-26	0.004	113.59	3.00E-04	4.00E-04	0.006	6.64E-09	TRUE	3.66E-35	TRUE
RPTOR	31684	Meta Cohort	857680	rs75572645	A	G	0.019	-0.217	0.036	1.41E-09	0.001	36.649	-0.001	0.002	0.002	7.73E-09	TRUE	7.72E-12	TRUE
RPTOR	31684	Meta Cohort	857680	rs78986329	T	C	0.032	-0.16	0.028	1.45E-08	0.001	32.116	0.00E+00	0.001	0.002	0.00E+00	TRUE	3.34E-11	TRUE
RPTOR	31684	Meta Cohort	857680	rs8182275	T	C	0.287	0.058	0.009	6.51E-11	0.001	42.662	-5.00E-04	4.00E-04	0.001	1.55E-08	TRUE	1.01E-09	TRUE
RPTOR	31684	Meta Cohort	857680	rs908237	A	G	0.209	-0.051	0.011	1.39E-06	7.35E-04	23.29	-5.00E-04	5.00E-04	8.71E-04	1.32E-08	TRUE	1.13E-06	TRUE
RPTOR	31684	Meta Cohort	857680	rs9889802	G	C	0.184	0.055	0.01	8.19E-08	9.07E-04	28.759	-2.00E-04	5.00E-04	9.17E-04	1.74E-09	TRUE	5.51E-07	TRUE
RPTOR	31684	Meta Cohort	857680	rs9908487	A	G	0.065	0.095	0.017	8.31E-09	0.001	33.201	0.00E+00	0.001	0.001	0.00E+00	TRUE	3.40E-08	TRUE
RPTOR	31684	Meta Cohort	857680	rs9915667	A	G	0.425	-0.157	0.008	1.02E-85	0.012	384.975	-2.00E-04	4.00E-04	0.012	2.99E-09	TRUE	1.45E-74	TRUE
RPTOR	31684	Meta Cohort	857680	rs9907125	C	T	0.318	0.055	0.009	1.50E-10	0.001	41.023	9.00E-04	4.00E-04	0.001	5.19E-08	TRUE	2.66E-09	TRUE			Yes
RPTOR	31684	Meta Cohort	857680	rs148724589	T	C	0.017	-0.422	0.034	5.53E-35	0.005	152.259	0.004	0.002	0.006	6.12E-08	TRUE	4.27E-37	TRUE	Outlier	Level 1	Yes	Yes
RPTOR	31684	Meta Cohort	857680	rs2292639	C	A	0.426	-0.069	0.009	4.06E-15	0.002	61.666	9.00E-04	4.00E-04	0.002	6.01E-08	TRUE	2.60E-15	TRUE	Outlier	Level 1	Yes	Yes
RPTOR	31684	Meta Cohort	857680	rs72851846	A	G	0.313	0.053	0.011	1.66E-06	7.24E-04	22.953	-8.00E-04	4.00E-04	0.001	4.25E-08	TRUE	8.88E-09	TRUE	Outlier	Level 1	Yes	Yes
HLA-B	31684	Meta Cohort	857680	rs1050529	T	C	0.211	-0.189	0.033	7.51E-09	0.001	33.395	-3.00E-04	4.00E-04	0.012	5.73E-09	TRUE	3.50E-73	TRUE
HLA-B	31684	Meta Cohort	857680	rs1051488	T	C	0.384	-0.46	0.02	7.85E-118	0.017	532.514	8.00E-04	4.00E-04	0.1	3.99E-08	TRUE	0.00E+00	TRUE
HLA-B	31684	Meta Cohort	857680	rs112707938	G	A	0.025	-0.511	0.082	4.75E-10	0.001	38.771	0.002	0.002	0.013	1.25E-08	TRUE	8.85E-79	TRUE
HLA-B	31684	Meta Cohort	857680	rs113000567	A	C	0.058	0.471	0.034	1.55E-42	0.006	186.838	1.00E-04	9.00E-04	0.024	1.48E-10	TRUE	6.06E-148	TRUE
HLA-B	31684	Meta Cohort	857680	rs113968809	G	C	0.021	-0.814	0.16	3.50E-07	8.18E-04	25.947	0.03	0.024	0.027	5.72E-06	TRUE	2.72E-162	TRUE
HLA-B	31684	Meta Cohort	857680	rs114202986	C	T	0.079	-0.256	0.038	1.13E-11	0.001	46.079	0.002	8.00E-04	0.009	4.12E-08	TRUE	1.06E-58	TRUE
HLA-B	31684	Meta Cohort	857680	rs114854895	G	C	0.103	-0.548	0.036	1.86E-53	0.007	236.886	-0.001	8.00E-04	0.055	1.85E-08	TRUE	0.00E+00	TRUE
HLA-B	31684	Meta Cohort	857680	rs115042889	A	G	0.124	-0.373	0.062	2.11E-09	0.001	35.866	0.001	7.00E-04	0.03	3.82E-08	TRUE	3.69E-185	TRUE
HLA-B	31684	Meta Cohort	857680	rs115185769	C	T	0.014	-0.693	0.101	8.22E-12	0.001	46.707	-0.002	0.002	0.014	8.49E-09	TRUE	3.30E-84	TRUE
HLA-B	31684	Meta Cohort	857680	rs115330968	C	T	0.053	0.4	0.036	7.69E-29	0.004	124.174	0.001	0.001	0.016	1.64E-08	TRUE	4.79E-99	TRUE
HLA-B	31684	Meta Cohort	857680	rs115345338	C	T	0.019	-0.831	0.06	3.50E-44	0.006	194.375	8.00E-04	0.002	0.026	3.33E-09	TRUE	1.56E-161	TRUE
HLA-B	31684	Meta Cohort	857680	rs115464798	A	G	0.054	-0.36	0.045	8.44E-16	0.002	64.758	0.001	9.00E-04	0.013	2.77E-08	TRUE	8.84E-82	TRUE
HLA-B	31684	Meta Cohort	857680	rs115699806	G	A	0.047	-0.467	0.038	1.25E-34	0.005	150.639	7.00E-04	0.001	0.02	5.21E-09	TRUE	1.02E-119	TRUE
HLA-B	31684	Meta Cohort	857680	rs115799091	T	C	0.391	-0.198	0.017	6.94E-33	0.004	142.655	-0.005	0.011	0.019	2.19E-06	TRUE	1.77E-112	TRUE
HLA-B	31684	Meta Cohort	857680	rs116157258	G	A	0.095	0.277	0.028	7.84E-24	0.003	101.312	-1.00E-04	7.00E-04	0.013	2.23E-10	TRUE	2.17E-81	TRUE
HLA-B	31684	Meta Cohort	857680	rs116464382	T	C	0.019	0.313	0.069	5.48E-06	6.52E-04	20.659	0.001	0.001	0.004	9.21E-09	TRUE	5.03E-23	TRUE
HLA-B	31684	Meta Cohort	857680	rs116583816	C	G	0.122	-0.847	0.023	4.44E-300	0.041	1370.8	-3.00E-04	5.00E-04	0.153	4.01E-09	TRUE	0.00E+00	TRUE
HLA-B	31684	Meta Cohort	857680	rs116685461	A	G	0.132	-0.241	0.03	9.13E-16	0.002	64.604	-4.00E-04	7.00E-04	0.013	4.37E-09	TRUE	1.07E-81	TRUE
HLA-B	31684	Meta Cohort	857680	rs117030944	G	C	0.064	0.42	0.049	2.07E-17	0.002	72.077	-2.00E-04	0.001	0.021	5.42E-10	TRUE	5.83E-129	TRUE
HLA-B	31684	Meta Cohort	857680	rs13191456	T	A	0.017	0.302	0.067	7.76E-06	6.31E-04	19.997	-0.003	0.002	0.003	3.94E-08	TRUE	7.67E-20	TRUE
HLA-B	31684	Meta Cohort	857680	rs138601521	A	T	0.082	-0.205	0.03	5.75E-12	0.001	47.407	9.00E-04	7.00E-04	0.006	1.86E-08	TRUE	1.91E-39	TRUE
HLA-B	31684	Meta Cohort	857680	rs142067469	T	C	0.283	0.268	0.024	3.67E-29	0.004	125.645	-1.00E-04	0.012	0.029	6.17E-10	TRUE	3.47E-179	TRUE
HLA-B	31684	Meta Cohort	857680	rs142259499	A	G	0.256	-0.553	0.029	9.45E-84	0.012	375.933	-0.001	0.015	0.116	6.11E-08	TRUE	0.00E+00	TRUE
HLA-B	31684	Meta Cohort	857680	rs144739916	G	C	0.039	-0.276	0.052	1.39E-07	8.74E-04	27.729	5.00E-04	0.001	0.006	1.78E-09	TRUE	3.45E-36	TRUE
HLA-B	31684	Meta Cohort	857680	rs2257269	A	G	0.394	-0.378	0.02	2.64E-78	0.011	350.918	1.00E-04	4.00E-04	0.068	7.45E-10	TRUE	0.00E+00	TRUE
HLA-B	31684	Meta Cohort	857680	rs2428493	A	C	0.375	-0.216	0.017	9.72E-39	0.005	169.445	5.00E-04	4.00E-04	0.022	1.84E-08	TRUE	2.42E-134	TRUE
HLA-B	31684	Meta Cohort	857680	rs2442719	C	T	0.456	0.301	0.016	8.88E-76	0.011	339.323	-0.006	0.007	0.045	2.38E-06	TRUE	2.12E-273	TRUE
HLA-B	31684	Meta Cohort	857680	rs2442721	C	T	0.333	0.088	0.018	6.42E-07	7.82E-04	24.782	-7.00E-04	4.00E-04	0.003	3.53E-08	TRUE	2.69E-22	TRUE
HLA-B	31684	Meta Cohort	857680	rs2442725	T	C	0.375	0.36	0.021	1.25E-64	0.009	288.153	-9.00E-04	4.00E-04	0.061	5.23E-08	TRUE	0.00E+00	TRUE
HLA-B	31684	Meta Cohort	857680	rs2516455	G	T	0.318	0.394	0.017	6.63E-125	0.018	565.039	-7.00E-04	4.00E-04	0.067	3.07E-08	TRUE	0.00E+00	TRUE
HLA-B	31684	Meta Cohort	857680	rs2523572	C	T	0.399	0.411	0.016	2.19E-147	0.021	668.392	-1.00E-04	4.00E-04	0.081	6.93E-10	TRUE	0.00E+00	TRUE
HLA-B	31684	Meta Cohort	857680	rs2523614	C	T	0.304	-0.303	0.022	5.25E-44	0.006	193.565	0.012	0.008	0.039	8.21E-06	TRUE	5.93E-233	TRUE
HLA-B	31684	Meta Cohort	857680	rs2524109	A	G	0.088	-0.453	0.027	1.69E-63	0.009	282.952	4.00E-04	6.00E-04	0.033	6.25E-09	TRUE	1.43E-203	TRUE
HLA-B	31684	Meta Cohort	857680	rs2596495	C	G	0.123	-0.247	0.027	2.17E-20	0.003	85.624	-6.00E-04	6.00E-04	0.013	1.40E-08	TRUE	4.04E-81	TRUE
HLA-B	31684	Meta Cohort	857680	rs2596496	C	G	0.305	0.64	0.016	1.00E-300	0.048	1592.06	-4.00E-04	4.00E-04	0.174	1.07E-08	TRUE	0.00E+00	TRUE
HLA-B	31684	Meta Cohort	857680	rs2596499	A	T	0.294	-0.505	0.018	4.26E-167	0.023	759.026	0.00E+00	4.00E-04	0.106	0.00E+00	TRUE	0.00E+00	TRUE
HLA-B	31684	Meta Cohort	857680	rs2596501	T	C	0.495	-0.301	0.016	2.56E-80	0.011	360.165	3.00E-04	4.00E-04	0.045	6.80E-09	TRUE	6.24E-281	TRUE
HLA-B	31684	Meta Cohort	857680	rs34277309	G	T	0.146	0.196	0.023	1.16E-17	0.002	73.207	0.00E+00	6.00E-04	0.01	0.00E+00	TRUE	1.99E-59	TRUE
HLA-B	31684	Meta Cohort	857680	rs3819292	A	C	0.183	-0.262	0.026	8.71E-24	0.003	101.099	1.00E-04	6.00E-04	0.021	3.87E-10	TRUE	1.51E-126	TRUE
HLA-B	31684	Meta Cohort	857680	rs41545339	A	G	0.025	-0.595	0.065	3.01E-20	0.003	84.975	-0.025	0.037	0.017	4.94E-06	TRUE	2.22E-103	TRUE
HLA-B	31684	Meta Cohort	857680	rs56189237	A	G	0.117	0.382	0.025	8.33E-53	0.007	233.907	1.00E-04	6.00E-04	0.03	3.40E-10	TRUE	1.65E-184	TRUE
HLA-B	31684	Meta Cohort	857680	rs7762909	A	G	0.354	0.425	0.021	3.57E-94	0.013	423.806	-8.00E-04	4.00E-04	0.083	4.36E-08	TRUE	0.00E+00	TRUE
HLA-B	31684	Meta Cohort	857680	rs9266093	G	T	0.018	-0.576	0.082	2.33E-12	0.002	49.179	-1.00E-04	0.001	0.012	8.24E-11	TRUE	1.97E-71	TRUE
HLA-B	31684	Meta Cohort	857680	rs9266303	T	G	0.129	-0.636	0.025	2.77E-141	0.02	640.328	2.00E-04	5.00E-04	0.091	1.66E-09	TRUE	0.00E+00	TRUE
HLA-B	31684	Meta Cohort	857680	rs9266247	G	A	0.427	0.278	0.017	1.50E-62	0.009	278.609	-9.00E-04	4.00E-04	0.038	6.14E-08	TRUE	9.04E-233	TRUE			Yes
HLA-B	31684	Meta Cohort	857680	rs9266455	T	C	0.387	0.385	0.017	1.85E-118	0.017	535.412	-0.017	0.007	0.07	2.08E-05	TRUE	0.00E+00	TRUE			Yes
HLA-B	31684	Meta Cohort	857680	rs111417879	T	C	0.051	-0.494	0.046	3.01E-27	0.004	116.894	-0.002	0.001	0.024	4.05E-08	TRUE	1.61E-145	TRUE	Outlier	Level 1	Yes	Yes
HLA-B	31684	Meta Cohort	857680	rs114118665	G	T	0.029	0.675	0.048	1.58E-45	0.006	200.538	0.002	0.001	0.026	4.74E-08	TRUE	2.68E-158	TRUE	Outlier	Level 1	Yes	Yes
HLA-B	31684	Meta Cohort	857680	rs116264618	A	G	0.151	0.258	0.032	1.12E-15	0.002	64.196	0.001	6.00E-04	0.017	4.05E-08	TRUE	8.17E-105	TRUE	Outlier	Level 1	Yes	Yes
HLA-B	31684	Meta Cohort	857680	rs150242083	C	T	0.028	-0.737	0.071	6.54E-25	0.003	106.228	-0.002	0.001	0.03	3.88E-08	TRUE	1.38E-182	TRUE	Outlier	Level 1	Yes	Yes
HLA-B	31684	Meta Cohort	857680	rs2523612	G	T	0.131	0.85	0.028	1.49E-206	0.029	940.51	-0.05	0.01	0.164	8.87E-05	TRUE	0.00E+00	TRUE	Outlier	Level 1	Yes	Yes	Yes
HLA-B	31684	Meta Cohort	857680	rs2523691	A	G	0.064	-0.61	0.032	8.78E-79	0.011	353.113	-0.001	7.00E-04	0.045	3.71E-08	TRUE	2.85E-275	TRUE	Outlier	Level 1	Yes	Yes
HLA-B	31684	Meta Cohort	857680	rs67058142	A	G	0.111	-0.341	0.032	2.51E-26	0.004	112.697	0.002	8.00E-04	0.023	1.32E-07	TRUE	3.67E-140	TRUE	Outlier	Level 1	Yes	Yes
HLA-B	31684	Meta Cohort	857680	rs72502587	A	G	0.152	0.32	0.024	5.41E-41	0.006	179.771	0.002	6.00E-04	0.026	1.33E-07	TRUE	2.96E-161	TRUE	Outlier	Level 1	Yes	Yes
HLA-B	31684	Meta Cohort	857680	rs9266089	A	G	0.14	-0.442	0.023	6.01E-83	0.012	372.243	0.026	0.01	0.047	2.65E-05	TRUE	1.28E-277	TRUE	Outlier	Level 1	Yes	Yes
SREBF1	31684	Meta Cohort	857680	rs11078401	A	G	0.019	-0.21	0.036	5.92E-09	0.001	33.859	0.003	0.001	0.002	6.91E-08	TRUE	1.59E-11	TRUE
SREBF1	31684	Meta Cohort	857680	rs112525639	T	C	0.022	0.14	0.031	4.70E-06	6.61E-04	20.953	0.001	0.001	8.41E-04	1.08E-08	TRUE	1.71E-06	TRUE
SREBF1	31684	Meta Cohort	857680	rs115173716	T	G	0.056	0.112	0.017	1.21E-10	0.001	41.45	-8.00E-04	0.001	0.001	9.38E-09	TRUE	2.19E-09	TRUE
SREBF1	31684	Meta Cohort	857680	rs117125296	A	G	0.016	-0.292	0.05	5.70E-09	0.001	33.928	0.003	0.002	0.003	4.13E-08	TRUE	1.60E-17	TRUE
SREBF1	31684	Meta Cohort	857680	rs117561333	A	G	0.019	0.199	0.039	3.72E-07	8.15E-04	25.834	-2.00E-04	0.001	0.001	3.18E-10	TRUE	2.40E-10	TRUE
SREBF1	31684	Meta Cohort	857680	rs117924262	C	G	0.024	0.258	0.029	1.16E-18	0.002	77.763	-3.00E-04	0.001	0.003	7.24E-10	TRUE	3.84E-20	TRUE
SREBF1	31684	Meta Cohort	857680	rs12941068	A	G	0.256	0.211	0.01	3.39E-109	0.015	492.844	-2.00E-04	5.00E-04	0.017	2.48E-09	TRUE	1.56E-104	TRUE
SREBF1	31684	Meta Cohort	857680	rs12946913	C	A	0.387	-0.302	0.008	1.00E-300	0.043	1423.94	0.001	4.00E-04	0.043	1.16E-07	TRUE	3.67E-266	TRUE
SREBF1	31684	Meta Cohort	857680	rs138120331	A	C	0.016	0.198	0.042	3.02E-06	6.88E-04	21.805	-9.00E-04	0.002	0.001	3.68E-09	TRUE	9.87E-09	TRUE
SREBF1	31684	Meta Cohort	857680	rs141330797	T	C	0.043	-0.21	0.021	3.63E-23	0.003	98.271	7.00E-04	9.00E-04	0.004	8.19E-09	TRUE	2.11E-23	TRUE
SREBF1	31684	Meta Cohort	857680	rs142074406	A	G	0.015	-0.266	0.049	6.18E-08	9.24E-04	29.303	0.056	0.03	0.002	1.17E-05	TRUE	4.30E-12	TRUE
SREBF1	31684	Meta Cohort	857680	rs143191237	A	C	0.037	-0.501	0.075	2.26E-11	0.001	44.731	0.005	0.021	0.018	3.34E-07	TRUE	5.62E-110	TRUE
SREBF1	31684	Meta Cohort	857680	rs144225515	G	T	0.022	-0.314	0.031	2.00E-24	0.003	104.011	0.002	0.001	0.004	1.95E-08	TRUE	1.19E-26	TRUE
SREBF1	31684	Meta Cohort	857680	rs150356346	A	C	0.034	-0.22	0.024	8.45E-20	0.003	82.932	0.002	0.001	0.003	4.89E-08	TRUE	9.08E-21	TRUE
SREBF1	31684	Meta Cohort	857680	rs150684003	T	C	0.017	0.241	0.041	3.70E-09	0.001	34.776	-8.00E-04	0.001	0.002	4.63E-09	TRUE	4.39E-13	TRUE
SREBF1	31684	Meta Cohort	857680	rs181593392	T	C	0.013	-0.401	0.089	6.77E-06	6.39E-04	20.255	0.002	0.002	0.004	1.51E-08	TRUE	1.53E-26	TRUE
SREBF1	31684	Meta Cohort	857680	rs190725344	C	T	0.019	0.195	0.035	1.92E-08	9.96E-04	31.576	-5.00E-04	0.001	0.001	1.87E-09	TRUE	7.44E-10	TRUE
SREBF1	31684	Meta Cohort	857680	rs34349382	T	C	0.089	0.157	0.015	1.84E-24	0.003	104.178	-0.001	7.00E-04	0.004	4.09E-08	TRUE	1.33E-25	TRUE
SREBF1	31684	Meta Cohort	857680	rs35985348	A	G	0.044	0.17	0.022	3.54E-15	0.002	61.939	-1.00E-04	9.00E-04	0.002	1.69E-10	TRUE	3.68E-16	TRUE
SREBF1	31684	Meta Cohort	857680	rs4458058	A	G	0.033	0.243	0.025	2.07E-22	0.003	94.829	-2.00E-04	0.001	0.004	4.91E-10	TRUE	2.10E-24	TRUE
SREBF1	31684	Meta Cohort	857680	rs4925118	T	C	0.113	-0.205	0.012	3.18E-60	0.008	267.924	0.001	7.00E-04	0.008	4.53E-08	TRUE	4.18E-52	TRUE
SREBF1	31684	Meta Cohort	857680	rs55784499	T	C	0.022	0.136	0.03	7.16E-06	6.36E-04	20.152	-0.003	0.001	8.01E-04	6.67E-08	TRUE	3.40E-06	TRUE
SREBF1	31684	Meta Cohort	857680	rs61217632	T	C	0.073	-0.283	0.016	4.55E-70	0.01	313.104	1.00E-04	8.00E-04	0.011	1.96E-10	TRUE	5.26E-67	TRUE
SREBF1	31684	Meta Cohort	857680	rs62064089	T	C	0.022	-0.27	0.03	8.69E-20	0.003	82.878	5.00E-04	0.002	0.003	1.25E-09	TRUE	2.28E-20	TRUE
SREBF1	31684	Meta Cohort	857680	rs62064119	G	C	0.213	-0.289	0.01	1.77E-182	0.026	829.762	0.001	5.00E-04	0.028	4.88E-08	TRUE	6.95E-171	TRUE
SREBF1	31684	Meta Cohort	857680	rs76595964	A	G	0.026	0.213	0.027	2.08E-15	0.002	62.987	-0.002	0.001	0.002	2.95E-08	TRUE	1.41E-15	TRUE
SREBF1	31684	Meta Cohort	857680	rs76722346	T	C	0.031	-0.263	0.023	8.87E-31	0.004	133.027	0.002	0.001	0.004	4.24E-08	TRUE	6.41E-27	TRUE
SREBF1	31684	Meta Cohort	857680	rs77370813	T	C	0.047	-0.201	0.02	2.78E-23	0.003	98.799	-2.00E-04	0.001	0.004	3.46E-10	TRUE	2.96E-23	TRUE
SREBF1	31684	Meta Cohort	857680	rs77904527	C	G	0.149	-0.141	0.011	1.56E-36	0.005	159.35	9.00E-04	6.00E-04	0.005	3.01E-08	TRUE	9.49E-32	TRUE
SREBF1	31684	Meta Cohort	857680	rs79572919	T	C	0.017	-0.31	0.043	7.55E-13	0.002	51.39	0.002	0.002	0.003	5.41E-09	TRUE	3.94E-21	TRUE
SREBF1	31684	Meta Cohort	857680	rs79665189	G	A	0.018	0.3	0.041	4.80E-13	0.002	52.283	4.00E-04	0.001	0.003	1.04E-09	TRUE	1.23E-20	TRUE
SREBF1	31684	Meta Cohort	857680	rs79743842	T	C	0.014	0.226	0.042	9.24E-08	9.00E-04	28.524	0.001	0.002	0.001	9.79E-09	TRUE	8.51E-10	TRUE
SREBF1	31684	Meta Cohort	857680	rs8065154	A	G	0.398	0.178	0.008	1.27E-108	0.015	490.197	-9.00E-04	4.00E-04	0.015	6.08E-08	TRUE	2.12E-93	TRUE
SREBF1	31684	Meta Cohort	857680	rs8067044	C	T	0.474	-0.2	0.009	1.90E-115	0.016	521.564	0.001	4.00E-04	0.02	1.05E-07	TRUE	1.80E-121	TRUE
SMARCA4	31684	Meta Cohort	857680	rs11668364	T	C	0.267	-0.149	0.009	4.37E-62	0.009	276.466	-0.002	4.00E-04	0.009	1.45E-07	TRUE	1.39E-53	TRUE
SMARCA4	31684	Meta Cohort	857680	rs117091263	A	G	0.031	-0.15	0.024	1.64E-10	0.001	40.847	-0.002	0.001	0.001	2.87E-08	TRUE	1.12E-09	TRUE
SMARCA4	31684	Meta Cohort	857680	rs12710258	T	C	0.208	0.065	0.01	5.33E-11	0.001	43.049	0.001	5.00E-04	0.001	7.27E-08	TRUE	8.59E-10	TRUE
SMARCA4	31684	Meta Cohort	857680	rs17842117	T	C	0.08	-0.165	0.015	2.17E-28	0.004	122.11	-8.00E-04	7.00E-04	0.004	1.54E-08	TRUE	1.62E-25	TRUE
SMARCA4	31684	Meta Cohort	857680	rs36005514	A	G	0.06	0.086	0.019	8.15E-06	6.28E-04	19.901	9.00E-04	8.00E-04	8.46E-04	1.65E-08	TRUE	1.61E-06	TRUE
SMARCA4	31684	Meta Cohort	857680	rs7254708	A	G	0.132	0.061	0.012	2.20E-07	8.47E-04	26.848	-2.00E-04	6.00E-04	8.50E-04	1.40E-09	TRUE	1.42E-06	TRUE
SMARCA4	31684	Meta Cohort	857680	rs73013159	T	G	0.054	-0.155	0.019	3.55E-16	0.002	66.466	-0.002	8.00E-04	0.002	8.28E-08	TRUE	3.54E-16	TRUE
SMARCA4	31684	Meta Cohort	857680	rs73013163	A	C	0.054	0.13	0.02	2.58E-11	0.001	44.47	0.001	8.00E-04	0.002	1.88E-08	TRUE	5.83E-12	TRUE
SMARCA4	31684	Meta Cohort	857680	rs73013167	C	G	0.299	-0.166	0.009	2.04E-82	0.012	369.804	-9.00E-04	4.00E-04	0.012	5.33E-08	TRUE	3.05E-71	TRUE
SMARCA4	31684	Meta Cohort	857680	rs76213248	T	C	0.386	-0.052	0.008	1.39E-10	0.001	41.179	-0.001	4.00E-04	0.001	1.24E-07	TRUE	3.19E-09	TRUE
SMARCA4	31684	Meta Cohort	857680	rs77373181	A	G	0.164	-0.083	0.011	1.17E-14	0.002	59.584	-9.00E-04	5.00E-04	0.002	3.63E-08	TRUE	8.09E-13	TRUE
SMARCA4	31684	Meta Cohort	857680	rs79227604	T	C	0.048	0.095	0.019	4.38E-07	8.05E-04	25.52	6.00E-04	9.00E-04	8.16E-04	4.96E-09	TRUE	2.36E-06	TRUE
SMARCA4	31684	Meta Cohort	857680	rs892115	G	T	0.319	0.047	0.009	3.80E-08	9.54E-04	30.247	3.00E-04	4.00E-04	9.54E-04	5.71E-09	TRUE	3.35E-07	TRUE
SMARCA4	31684	Meta Cohort	857680	rs9105	T	C	0.054	-0.172	0.018	6.96E-22	0.003	92.423	-0.002	9.00E-04	0.003	5.56E-08	TRUE	1.25E-19	TRUE
SMARCA4	31684	Meta Cohort	857680	rs12985460	A	T	0.211	-0.053	0.01	7.13E-08	9.15E-04	29.025	-0.002	5.00E-04	9.41E-04	1.50E-07	TRUE	5.27E-07	TRUE			Yes
SMARCA4	31684	Meta Cohort	857680	rs117150459	T	C	0.045	-0.107	0.019	2.66E-08	9.76E-04	30.936	0.001	0.001	9.89E-04	1.27E-08	TRUE	2.09E-07	TRUE	Outlier	Level 1	Yes	Yes
SMARCA4	31684	Meta Cohort	857680	rs118115977	T	C	0.019	-0.163	0.034	1.67E-06	7.23E-04	22.934	0.003	0.002	9.81E-04	3.59E-08	TRUE	2.51E-07	TRUE	Outlier	Level 1	Yes	Yes
SMARCA4	31684	Meta Cohort	857680	rs2421198	T	C	0.261	0.047	0.01	1.50E-06	7.30E-04	23.141	-7.00E-04	5.00E-04	8.48E-04	2.67E-08	TRUE	1.63E-06	TRUE	Outlier	Level 1	Yes	Yes
SMARCA4	31684	Meta Cohort	857680	rs2569550	T	C	0.409	-0.045	0.009	2.92E-07	8.29E-04	26.298	-0.002	4.00E-04	9.63E-04	1.88E-07	TRUE	4.01E-07	TRUE	Outlier	Level 1	Yes	Yes	Yes
SMARCA4	31684	Meta Cohort	857680	rs73015013	T	C	0.105	-0.112	0.013	1.10E-17	0.002	73.325	-0.003	6.00E-04	0.002	3.46E-07	TRUE	2.34E-15	TRUE	Outlier	Level 1	Yes	Yes	Yes
NAGLU	31684	Meta Cohort	857680	rs1032070	T	C	0.274	-0.184	0.009	9.09E-96	0.013	431.133	5.00E-04	4.00E-04	0.013	1.51E-08	TRUE	1.41E-82	TRUE
NAGLU	31684	Meta Cohort	857680	rs113339028	A	G	0.02	-0.16	0.034	3.35E-06	6.81E-04	21.602	-9.00E-04	0.001	9.83E-04	5.72E-09	TRUE	2.21E-07	TRUE
NAGLU	31684	Meta Cohort	857680	rs118131713	T	C	0.036	-0.117	0.023	2.18E-07	8.47E-04	26.863	0.001	0.001	9.39E-04	1.63E-08	TRUE	4.30E-07	TRUE
NAGLU	31684	Meta Cohort	857680	rs138531171	A	G	0.016	-0.274	0.057	1.38E-06	7.35E-04	23.299	0.003	0.002	0.002	2.38E-08	TRUE	1.41E-15	TRUE
NAGLU	31684	Meta Cohort	857680	rs138643143	A	G	0.047	0.097	0.021	3.40E-06	6.81E-04	21.577	-4.00E-04	8.00E-04	8.46E-04	3.30E-09	TRUE	1.53E-06	TRUE
NAGLU	31684	Meta Cohort	857680	rs139162821	T	C	0.05	0.11	0.02	3.69E-08	9.56E-04	30.304	8.00E-04	8.00E-04	0.001	1.15E-08	TRUE	2.70E-08	TRUE
NAGLU	31684	Meta Cohort	857680	rs181312370	A	G	0.018	-0.235	0.034	3.79E-12	0.002	48.226	0.003	0.002	0.002	4.79E-08	TRUE	1.68E-13	TRUE
NAGLU	31684	Meta Cohort	857680	rs2854977	T	C	0.054	-0.285	0.018	2.68E-59	0.008	263.675	-7.00E-04	9.00E-04	0.008	7.07E-09	TRUE	5.11E-52	TRUE
NAGLU	31684	Meta Cohort	857680	rs2883457	T	C	0.08	-0.083	0.015	1.50E-08	0.001	32.051	3.00E-04	7.00E-04	0.001	2.04E-09	TRUE	1.46E-07	TRUE
NAGLU	31684	Meta Cohort	857680	rs62075812	T	C	0.186	0.099	0.01	4.53E-22	0.003	93.281	-0.001	5.00E-04	0.003	4.81E-08	TRUE	3.27E-19	TRUE
NAGLU	31684	Meta Cohort	857680	rs663448	C	T	0.012	-0.729	0.102	6.82E-13	0.002	51.591	-0.002	0.002	0.013	1.24E-08	TRUE	9.81E-81	TRUE
NAGLU	31684	Meta Cohort	857680	rs7224577	T	C	0.386	0.087	0.008	1.39E-26	0.004	113.874	-4.00E-04	4.00E-04	0.004	1.15E-08	TRUE	4.04E-23	TRUE
NAGLU	31684	Meta Cohort	857680	rs76189032	T	C	0.06	-0.111	0.017	6.49E-11	0.001	42.663	1.00E-04	7.00E-04	0.001	2.23E-10	TRUE	6.26E-10	TRUE
NAGLU	31684	Meta Cohort	857680	rs78345139	C	T	0.047	-0.098	0.019	4.15E-07	8.08E-04	25.619	0.00E+00	9.00E-04	8.58E-04	0.00E+00	TRUE	1.23E-06	TRUE
NAGLU	31684	Meta Cohort	857680	rs78695809	A	C	0.053	0.1	0.019	1.84E-07	8.58E-04	27.192	4.00E-04	8.00E-04	0.001	2.78E-09	TRUE	1.68E-07	TRUE
NAGLU	31684	Meta Cohort	857680	rs138969600	T	C	0.013	-0.542	0.094	9.32E-09	0.001	32.973	0.17	0.069	0.007	8.46E-05	TRUE	1.60E-36	TRUE			Yes
