# Supplementary material for: Oxidative Stress–Related Genome‐Wide Mendelian Randomization Identifies Causal Genes for Coronary Artery Disease
Source: Cardiovasc Ther. 2026 Mar 24;2026:4594769. doi: 10.1155/cdr/4594769 (PMC13140796; doi:10.1155/cdr/4594769)
Supplement: Supplementary file 13 — Supporting Information 13 Table S13: The two‐sample MR analysis for the associations between key genes expressions and meta‐analyzed CAD risk. [file CDR-2026-4594769-s005.xlsx]

## Sheet: Sheet1
Supplemental Table 13. The two-sample MR analysis for the associations between key genes expressions and meta-analyzed CAD risk
					Inverse Variance Weighted							MR-Egger							MR-PRESSO							Weighted Median				Weighted Mode
Exposure	Outcome	nSNPs	Outlier removed		Beta	OR	pval	Cochrane Q	Q df	Q pval		Beta	OR	pval	intercept	SE	HP pval		Rssobs	Global pval	Raw pval	Raw beta	Distortion test pval	Distortion test beta		Beta	OR	pval		Beta	OR	pval
RPTOR	Meta Cohort	75	3		8e-04 (-3e-04 - 0.0018)	1.0008 (0.9997 - 1.0018)	0.137	55.829	74	0.943		6e-04 (-0.0015 - 0.0027)	1.0006 (0.9985 - 1.0027)	0.583	2.65E-05	1.22E-04	0.829		57.275	0.949	0.091	0.001 (0.001 - 0.001)				0.001 (-7e-04 - 0.0027)	1.001 (0.9993 - 1.0027)	0.239		5e-04 (-0.0015 - 0.0026)	1.0005 (0.9985 - 1.0026)	0.618
HLA-B	Meta Cohort	46	9		-7e-04 (-0.0012 - -3e-04)	0.9993 (0.9988 - 0.9997)	0.002	51.629	45	0.231		5e-04 (-6e-04 - 0.0016)	1.0005 (0.9994 - 1.0016)	0.366	-5.50E-04	2.31E-04	0.022		54.268	0.213	0.004	-0.001 (-0.001 - -0.001)				-4e-04 (-0.001 - 3e-04)	0.9996 (0.999 - 1.0003)	0.269		-5e-04 (-0.0011 - 1e-04)	0.9995 (0.9989 - 1.0001)	0.119
SREBF1	Meta Cohort	34	0		-0.0041 (-0.0053 - -0.0029)	0.9959 (0.9947 - 0.9971)	3.47E-11	28.284	33	0.701		-0.0016 (-0.0066 - 0.0034)	0.9984 (0.9934 - 1.0034)	0.54	-5.96E-04	5.79E-04	0.31		29.523	0.739	3.36E-08	-0.004 (-0.004 - -0.004)				-0.0042 (-0.006 - -0.0024)	0.9958 (0.994 - 0.9976)	3.76E-06		-0.0045 (-0.0061 - -0.0028)	0.9955 (0.9939 - 0.9972)	7.75E-06
SMARCA4	Meta Cohort	15	5		0.0092 (0.0063 - 0.012)	1.0092 (1.0063 - 1.0121)	2.55E-10	17.878	14	0.212		0.0035 (-0.0023 - 0.0093)	1.0035 (0.9977 - 1.0093)	0.257	6.96E-04	3.25E-04	0.052		21.189	0.254	1.88E-05	0.009 (0.008 - 0.01)				0.0082 (0.0047 - 0.0117)	1.0083 (1.0047 - 1.0118)	4.32E-06		0.0078 (0.0038 - 0.0117)	1.0078 (1.0038 - 1.0117)	0.002
NAGLU	Meta Cohort	16	0		-0.0015 (-0.0044 - 0.0013)	0.9985 (0.9956 - 1.0013)	0.294	21.146	15	0.132		0.002 (-0.0039 - 0.0079)	1.002 (0.9961 - 1.0079)	0.513	-5.98E-04	4.43E-04	0.199		23.841	0.148	0.31	-0.002 (-0.002 - -0.001)				-0.0017 (-0.0052 - 0.0018)	0.9983 (0.9949 - 1.0018)	0.336		-8e-04 (-0.0044 - 0.0028)	0.9992 (0.9956 - 1.0028)	0.675
